# Supplementary material for: Meiosis-specific ZFP541 repressor complex promotes developmental progression of meiotic prophase towards completion during mouse spermatogenesis
Source: Nat Commun. 2021 Jun 1;12:3184. doi: 10.1038/s41467-021-23378-4 (PMC8169937; doi:10.1038/s41467-021-23378-4)
Supplement: Supplementary file 5 — Supplementary Data 1 [file 41467_2021_23378_MOESM5_ESM.xlsx]

## Sheet: Fig7B RNA-seq-DEGs
Supplementary Data 1	Differentially expressed genes in RNA-seq of WT vs Zfp541KO.
downregulated genes in Zfp541KO (751)		Upregulated genes in Zfp541KO (1530)
0610009O20Rik		1110037F02Rik
1110004E09Rik		1190002N15Rik
1110008P14Rik		1500004A13Rik			Downregulated genes in Zfp541KO (751 genes) are listed
1110032A03Rik		1700001L05Rik			Upregulated genes in Zfp541KO (1530 genes) are listed
1700016K19Rik		1700019B21Rik
1700030K09Rik		1700020I14Rik
1700037H04Rik		1700029J07Rik
1810055G02Rik		1700034H15Rik
4933412E24Rik		1810010H24Rik
4933415F23Rik		1810013L24Rik
6820408C15Rik		2310015A10Rik
AA467197		2310035C23Rik
Aatf		2810403A07Rik
Abhd5		2900026A02Rik
Abhd8		4632427E13Rik
Acbd6		4732416N19Rik
Adprh		4921524J17Rik
Ahcy		4930444G20Rik
Ak2		4930463O16Rik
Ak5		4930480K23Rik
Ak6		4930509E16Rik
Akt1		4930558J18Rik
Ankrd54		4930565N06Rik
Apip		4931406P16Rik
Aprt		4933427G17Rik
Arl2bp		5730559C18Rik
Arl3		5830417I10Rik
Ash2l		8030462N17Rik
Atp9a		9030025P20Rik
Aven		9330151L19Rik
B3galnt1		9830147E19Rik
B4galnt1		A230046K03Rik
Baiap2		A730008H23Rik
Bbip1		A730017L22Rik
Bdh1		A830082N09Rik
Bola1		A930013F10Rik
Brms1		AA474331
Btbd16		Aak1
Btrc		AB124611
C1qtnf4		Abca2
Ccdc105		Abca3
Ccdc106		Abcc10
Ccdc134		Abcc5
Ccdc24		Abcf1
Cenpv		Abcg5
Cep19		Abhd17c
Chd1l		Abi2
Cops7a		Abl2
Csnk2a2		Acaca
Ctsf		Acbd3
D030056L22Rik		Acbd5
Dact2		Accs
Dazap1		Acin1
Ddx25		Acot13
Dkkl1		Acvr2a
Dnajb1		Adam10
Dtnbp1		Adam17
Dym		Adam33
Ecel1		Adamts3
Egln2		Adamts4
Ehd1		Adat1
Eif3b		Add3
Elp5		Adgra2
Enkur		Adgrb2
Epha7		Ado
Erich2		Adss
Exosc3		Aebp2
Fam58b		Aff4
Fam89b		Ago2
Fank1		Ago3
Fhl3		Agpat9
Fuz		Agps
G6pc3		Agrn
Gabarapl1		Ahr
Gatad1		AI314180
Gga1		AI414108
Ggnbp1		AI597479
Glrx2		Aig1
Gorasp2		Aim1
Gps2		Aimp1
Gpx4		Ajuba
Grhl1		Ak4
Grtp1		Akap11
Hacd1		Akap13
Hadh		Akap8
Hadha		Akap9
Hagh		Akp3
Hdgf		Aldh7a1
Hes1		Alg10b
Hmx1		Alg8
Hoxa4		Alkbh5
Hspb9		Alms1
Icam5		Als2
Ift43		Amd1
Immp2l		Amer2
Inha		Anapc1
Isyna1		Ankfy1
Kat2a		Ankhd1
Kcmf1		Ankib1
Klhdc3		Ankrd12
Klhl35		Ankrd17
Kxd1		Ankrd26
Lamp1		Ankrd28
Ldha		Ankrd29
Ldlrap1		Ankrd40
Lgals1		Ankrd50
Limd2		Ankrd52
Lmf1		Ankrd6
Lrrc51		Anp32a
Lrrc73		Anp32e
Macrod1		Aoc2
Map1lc3a		Ap1ar
Mapk8ip2		Ap1g1
Mapt		Ap1m1
Mcts2		Ap4e1
Meaf6		Apaf1
Memo1		Apc
Mesp2		Appl1
Mgat4b		Aqr
Mmd2		Arap2
Mocs3		Arcn1
Morn4		Arf3
Morn5		Arfgef2
Mpg		Arfip1
Mrpl39		Arglu1
Mrps34		Arhgap11a
Mtfr1l		Arhgap12
Myo1c		Arhgap21
N4bp3		Arhgap32
Ncbp1		Arhgap33
Ndrg3		Arhgef11
Nkx6-2		Arhgef39
Nmnat3		Arid1a
Nop9		Arid1b
Nsun2		Arid4b
Ntmt1		Arl11
Nudt16		Arl5c
Ocel1		Ash1l
Pcbp1		Aspm
Pdhx		Atad1
Pfn4		Atad2
Pgp		Atad2b
Phf7		Atf7ip
Phpt1		Atg2b
Phyhipl		Atl3
Pitpna		Atm
Pkig		Atp11b
Pld6		Atp11c
Plekhn1		Atp13a1
Poll		Atp13a3
Pou5f2		Atp2b1
Ppm1g		Atp2c1
Prkaca		Atp7b
Prok2		Atrn
Prps1l1		Atxn3
Prpsap1		Avl9
Prr19		Axin2
Psmc2		B330016D10Rik
Rab3ip		B630005N14Rik
Rcc1		Baz1b
Rexo2		Bbx
Rnf166		BC005561
Rnf187		Bcl9
Rpa1		Bclaf1
Rprml		Bdp1
Rsph14		Bend4
Rsph3b		Bend6
Sccpdh		Bet1
Sdf2l1		Bfar
Sept5		Bicd2
Serp2		Birc2
Sh3gl3		Birc6
Sil1		Blm
Slc1a2		Blzf1
Slc1a3		Bmi1
Slc25a39		Bmpr1a
Slc25a4		Bmpr2
Smg9		Bnip2
Smtnl2		Bod1l
Sord		Brca2
Spag8		Brd4
Spef1		Brwd1
Srebf2		Brwd3
Srrd		Bzrap1
Stx8		C130050O18Rik
Taf9		C2cd5
Tbcc		C630043F03Rik
Tcta		Cabin1
Tcte2		Camsap2
Tfdp1		Camta2
Thap4		Cand1
Tkfc		Canx
Tmem120a		Capn15
Tmem132b		Capn7
Tmem259		Capza2
Tmem60		Carm1
Tmem97		Casc3
Tmub1		Casc5
Tom1		Casd1
Trim27		Casp4
Tspan15		Casp8ap2
Ttc1		Casq1
Ttc39c		Cbfa2t2
Tusc3		Cbll1
Twf2		Cbx1
Txn2		Cbx3
Tysnd1		Ccdc14
Ube2j1		Ccdc15
Ubtd1		Ccdc157
Ubxn6		Ccdc177
Uck2		Ccdc18
Vdac1		Ccdc186
Wfdc3		Ccdc25
Wnt5b		Ccdc55
Ybx1		Ccdc57
Ypel1		Ccdc64
Zbtb8a		Ccdc71l
Zbtb9		Ccdc73
Zdhhc12		Ccdc93
Zfp438		Ccl6
Zfp956		Ccl9
Zkscan6		Ccnt1
Znhit2		Ccnt2
0610012G03Rik		Cd164
1110038B12Rik		Cd274
1700001G11Rik		Cd2ap
1700001L19Rik		Cd55
1700003E16Rik		Cd74
1700003I22Rik		Cdan1
1700008K24Rik		Cdc40
1700011E24Rik		Cdc42bpa
1700011I03Rik		Cdk10
1700012C14Rik		Cdk11b
1700018A04Rik		Cdk12
1700018B08Rik		Cdk8
1700018B24Rik		Cds2
1700019C18Rik		Cdv3
1700021F05Rik		Cecr2
1700021F07Rik		Celf1
1700026L06Rik		Celf2
1700029M20Rik		Cenpe
1700029P11Rik		Cenpf
1700030C10Rik		Cep112
1700040L02Rik		Cep152
1700047E10Rik		Cep170
1700047G03Rik		Cep192
1700047I17Rik2		Cep295
1700047M11Rik		Cep70
1700049L16Rik		Cep83
1700051A21Rik		Cep97
1700052K11Rik		Cept1
1700064M15Rik		Cggbp1
1700074P13Rik		Champ1
1700084E18Rik		Chd1
1700088E04Rik		Chd2
1700100I10Rik		Chd3
1700101I11Rik		Chd6
1700108J01Rik		Chd7
1700125G22Rik		Chd8
2010204K13Rik		Chd9
2310039H08Rik		Cherp
2610306M01Rik		Chordc1
2610318N02Rik		Chp1
2810025M15Rik		Chsy1
3110070M22Rik		Cic
4833427G06Rik		Cisd2
4930453N24Rik		Cit
4930504O13Rik		Ckap5
4930522O17Rik		Clasp1
4930528A17Rik		Clasp2
4930544G11Rik		Clca3a2
4930553E22Rik		Clca3b
4930562C15Rik		Clcn2
4930568E12Rik		Clcn6
4931428L18Rik		Clec4a1
4933416M07Rik		Clec4d
4933421I07Rik		Clk4
6430531B16Rik		Clock
6720468P15Rik		Cml2
9230110C19Rik		Cmtm4
Abcb8		Cnnm2
Abhd12		Cnnm3
Abhd16a		Cnot6
Abhd4		Cnot6l
Acot1		Cnot7
Acsf3		Cnr2
Actl7b		Cntd1
Actl9		Cntrob
Actr1a		Col27a1
Adck3		Col2a1
Aes		Col7a1
Agpat6		Cops2
Ak8		Cox15
Akr1e1		Cpd
Aldoa		Cpeb1
Alkbh4		Cpeb3
Alkbh7		Cpne1
Amz2		Cpne3
Ankrd49		Cpne9
Anxa2		Cpsf6
Arfgap2		Cpsf7
Arfgap3		Cracr2b
Arhgap44		Crebbp
Arhgef9		Crebl2
Arl6ip4		Crebzf
Asnsd1		Crip3
Aspscr1		Crkl
Atg7		Crocc
Atp4a		Csk
Atpif1		Csnk1g3
Avpi1		Csnk2a1
AW209491		Cstf2t
B3galt4		Cstf3
Bag6		Ctbs
BC029214		Ctc1
BC030867		Ctcfl
BC049730		Ctdspl2
Bcl2l1		Ctgf
Bcl7b		Ctnnb1
Bet1l		Cul1
Bin3		Cul5
Bpgm		Cwc22
Bpi		Cwc27
Brsk1		Cxadr
Bspry		Cxcr4
Btf3		Cyb561d1
C030006K11Rik		Cyld
C8b		Cyp2ab1
Cadm2		Cyp46a1
Cap2		Cyr61
Capns1		D15Ertd621e
Cc2d1a		D3Ertd751e
Ccdc103		D4Ertd617e
Ccdc184		D5Ertd579e
Ccdc28b		D830031N03Rik
Ccdc42		D930016D06Rik
Ccl27a		Dab2ip
Ccpg1os		Dag1
Ccs		Dagla
Cdca3		Dapk1
Cdpf1		Dcaf5
Cenpn		Dcbld2
Cenpu		Dcp1a
Cep89		Dcp2
Cetn1		Dctn4
Cetn3		Ddhd2
Cfap126		Ddit4
Cgrrf1		Ddx17
Chfr		Ddx20
Chgb		Ddx3y
Chmp6		Ddx42
Chrac1		Ddx43
Cisd3		Ddx50
Clptm1		Ddx6
Cnpy2		Defb23
Cog1		Dek
Coq4		Dennd1b
Coq9		Dennd4a
Cox16		Dennd4b
Cox6b2		Dennd5a
Cox8a		Dennd6a
Cox8c		Dennd6b
Cpn1		Dgcr8
Csl		Dgke
Csnk2b		Dhx15
Cyb561d2		Dhx33
Cyct		Dhx36
Cyhr1		Dhx57
D10Jhu81e		Diap2
D130020L05Rik		Diap3
D2Wsu81e		Dicer1
Daw1		Dido1
Daxx		Dip2a
Dbi		Dip2b
Dbil5		Dip2c
Dcaf11		Dlg1
Dctn2		Dmrta1
Ddt		Dmrtc2
Desi1		Dmtf1
Dgcr6		Dmxl1
Dgkeos		Dmxl2
Dhrs11		Dnaja1
Dis3l		Dnajc13
Dlg4		Dnm1l
Dnajb3		Dnmt1
Dnajc4		Dnmt3a
Dnal4		Dock11
Dpcd		Dock3
Dpm2		Dock5
Dpp3		Dok2
Drd4		Dopey1
Drg2		Dph6
Dus2		Dsel
Dusp19		Dstyk
Dync1i1		Dtl
Dynlrb2		Dtna
Dynlt1a		Dusp1
Dynlt1b		Dusp11
Dynlt1c		Dusp7
Ech1		Dynll2
Echs1		Dyrk1a
Eci2		Dzank1
Efcab10		Dzip3
Efhc1		E130008D07Rik
Elof1		E2f3
Eno4		E330033B04Rik
Entpd6		Eaf1
Etfb		Eea1
Fah		Efcab12
Fahd2a		Efcab9
Fam104a		Ehmt1
Fam118b		Eid2b
Fam131a		Eif2ak3
Fam134a		Eif2ak4
Fam170a		Eif3a
Fam177a		Eif3c
Fam181a		Eif4a2
Fam188b		Eif4b
Fam195a		Eif4g1
Fam229b		Eif4g2
Fam73b		Eif5b
Fbp1		Elac1
Fbxo36		Elavl4
Fbxw27		Eldr
Fdft1		Elmod2
Fdps		Emc1
Fem1a		Eml1
Fkbpl		Eml5
Flad1		Ep300
Fsip1		Epb4.1l5
Fth1		Epc2
Fuca1		Epg5
Fundc2		Epm2a
Fzr1		Eprs
Gabra1		Eps8l2
Galntl6		Erbb2ip
Gba2		Erc1
Gde1		Ercc6
Ggct		Ercc6l2
Glipr1l1		Eri2
Gm11837		Ermard
Gm12669		Ern1
Gm13889		Ero1l
Gm166		Esco1
Gm17359		Esyt2
Gm20878		Etl4
Gm21586		Etohi1
Gm4763		Etv3
Gm5136		Evi5
Gm5617		Exoc1
Gm5797		Exoc5
Gm6455		Exoc6b
Gmppa		Ezh1
Gnb2		Ezh2
Gng3		Ezr
Gorasp1		F630028O10Rik
Gosr2		F7
Gpd1		Faiml
Gpr108		Fam120a
Grhpr		Fam126b
Gsdmcl-ps		Fam160a2
Gstm2		Fam168a
Gstm5		Fam168b
Gsto2		Fam175a
Gtf2a1l		Fam179b
Gtsf1		Fam193b
Gucd1		Fam204a
Gykl1		Fam208b
Hacl1		Fam228b
Haghl		Fam35a
Hcfc1r1		Fam49b
Hdc		Fam69a
Hdgfl1		Fam73a
Hdhd1a		Fam76b
Higd2a		Fam81a
Hoxb5os		Fancm
Hpcal4		Far1
Hsbp1		Fat1
Hsd17b10		Fbxl14
Hyi		Fbxl17
Idh3b		Fbxl20
Ier5l		Fbxl3
Ift22		Fbxo11
Ift46		Fbxo3
Igbp1b		Fbxo42
Igfbp2		Fbxo8
Ino80e		Fcho2
Insl6		Fchsd2
Ints10		Fgf7
Itgb1bp1		Fgfr1op
Itgb3bp		Fhod3
Jagn1		Fignl1
Kank4os		Fkbp15
Kat5		Fkbp5
Kat8		Flot1
Katnb1		Fnbp1l
Kcnab1		Fnip1
Kcnj9		Fnip2
Kcnmb4os1		Foxd3
Klhl25		Foxj3
Krt23		Foxn2
Lancl1		Foxn3
Ldhal6b		Foxo1
Lef1		Foxred2
Lpcat3		Fra10ac1
Lpin3		Frs2
Lrrc28		Fsbp
Lrrc46		Fubp1
Lrrc59		Fubp3
Lrwd1		Fus
Lsm10		Fut2
Lypd4		Fut8
Lypd8		Gabbr1
Lyrm2		Gabpa
Mad2l2		Gabpb2
Mael		Gabrb3
Mag		Galnt1
Maged2		Gan
Map2k5		Gapvd1
Map3k10		Gbp5
Map3k12		Gbp6
Mapre3		Gdpd3
Mdh1		Gen1
Mdh1b		Gfy
Me3		Gga3
Med16		Gigyf1
Med24		Gigyf2
Med9os		Git2
Meig1		Glce
Meikin		Glg1
Mff		Gls
Miip		Glud1
Mmab		Gm10778
Mok		Gm11710
Mon1a		Gm11711
Morn2		Gm12250
Mospd4		Gm13034
Mpdu1		Gm13238
Mpi		Gm13242
Mrpl47		Gm13375
Ms4a13		Gm13830
Msto1		Gm14085
Mt1		Gm14124
Mtfr1		Gm14137
Mto1		Gm14322
Mul1		Gm14326
Mvk		Gm14692
Myl10		Gm1564
Myl4		Gm16386
Myl6		Gm17066
Myo1a		Gm17769
Myoc		Gm1976
Mzt2		Gm20219
N6amt1		Gm20605
Naa10		Gm3893
Nabp2		Gm4951
Nadk		Gm5431
Nadsyn1		Gm5595
Ndnl2		Gm608
Ndufaf3		Gm6182
Nenf		Gm7904
Ngfrap1		Gm8234
Nit1		Gm8765
Nkiras2		Gm8979
Nlrp14		Gm904
Nlrp4f		Gmeb1
Nme5		Gnai3
Nme7		Gnaq
Nmt1		Gnaz
Nploc4		Gnl3
Nt5m		Gnpat
Ntpcr		Gnptab
Nubp2		Golph3
Nudt9		Gon4l
Nxt1		Gpbp1
Obfc1		Gpc2
Oit1		Gpr137c
Olfm2		Gpr21
Oscp1		Gpr25
Pacrg		Grb10
Pbp2		Grin3a
Pdha2		Grk5
Pdxdc1		Grsf1
Pex11b		Gstt4
Pex11g		Gtf2a1
Pex16		Gtpbp10
Pgam2		Guf1
Phf10		Gys1
Phkg2		Gzf1
Pifo		Hadhb
Pih1d2		Hars2
Pink1		Has3
Pja1		Haus3
Pla2g2c		Haus6
Pmvk		Hba-a2
Pnkp		Hbb-bs
Pnp2		Hc
Pofut2		Hcn3
Polr3c		Hdac4
Pomc		Heatr5a
Ppapdc3		Heatr6
Ppp1cc		Hectd2
Ppp1r11		Helz
Ppp1r14b		Hepacam
Ppp1r27		Herc2
Ppp1r32		Hfm1
Ppp2r3c		Hhip
Ppp3cc		Hic2
Pramef8		Hif1a
Prrg2		Hist2h3c2
Prss39		Hivep1
Prss45		Hjurp
Psmc3		Hltf
Psmc3ip		Hlx
Psme1		Hmha1
Ptcd2		Hnrnpa2b1
Ptdss2		Hnrnpd
Ptpmt1		Hnrnph1
Pttg1		Hnrnph3
Rab1b		Hnrnpr
Rab3a		Hnrnpul2
Rabac1		Homer1
Rabepk		Hook3
Rad23a		Hrk
Ranbp3		Hrnr
Rbakdn		Hsd17b4
Rbm3		Hsp90b1
Rdm1		Hspd1
Reep2		Huwe1
Riiad1		Hyou1
Rnaseh2a		Iars2
Rnf25		Ibtk
Rnf26		Ice1
Rnh1		Ifi202b
Ropn1l		Ifi203
Rpl10		Ifit1
Rpl26		Ifngr2
Rpp38		Igf2r
Rpusd3		Igsf6
Rras		Ikbke
Rsph9		Ikzf2
Rsrc1		Il15
Rundc3a		Il1b
S100a10		Immt
Scgb2b23-ps		Impad1
Sdccag3		Ino80d
Sephs2		Ints2
Sepw1		Ip6k3
Serf1		Ipo13
Sf3b2		Ipo9
Sirt2		Iqgap3
Sirt3		Ireb2
Ska1		Ispd
Slc22a7		Itch
Slc25a19		Itga2b
Slc25a5		Itga6
Slc28a1		Itpk1
Slc34a2		Itsn2
Slco6c1		Ivns1abp
Smg5		Iws1
Smim24		Jak2
Snx1		Jarid2
Spa17		Jmy
Spata16		Jrkl
Spata18		Kansl1
Spata24		Kat6a
Spata33		Kcnj2
Spata4		Kcnk5
Spsb3		Kcnq1ot1
Sqstm1		Kdm2a
Sra1		Kdm3b
Srp68		Kdm5a
Stamos		Kdm5b
Stx5a		Kdm6b
Stxbp2		Kdm7a
Sugt1		Khdrbs1
Svop		Kif13b
Syce1		Kif14
Syngr4		Kif15
Tada3		Kif16b
Tarbp2		Kif1b
Tax1bp3		Kif20b
Tbc1d22a		Kif5a
Tbrg1		Kif5b
Tcea2		Kif5c
Tcp1		Kifap3
Tcte3		Kifc5b
Tctn2		Klc1
Tekt1		Klhl11
Tekt2		Klhl20
Tekt3		Klhl24
Tex40		Klhl30
Tfeb		Klhl9
Thap7		Kmt2a
Thegl		Kmt2b
Thoc5		Kmt2c
Thoc6		Kntc1
Thsd7b		Kpna1
Timm8a2		Kpna3
Tmem115		Kras
Tmem203		Kremen1
Tmem89		Krit1
Tmprss12		Krr1
Toporsl		Krt79
Tpi1		Ktn1
Tprgl		Laptm4a
Tpst1		Larp4
Trappc6a		Lats1
Trappc9		Lats2
Trim13		Lbr
Tsacc		Lcor
Tspan6		Ldb3
Tspo		Ldlrad3
Tspyl4		Lemd3
Tst		Lime1
Ttc29		Lin28b
Ttc30a1		Lin7c
Ttc30a2		Lix1l
Tuba3a		Lmbrd2
Tuba3b		Lmna
Txnl4b		Lmnb1
Tyk2		Lnp
Ubl4a		Lnpep
Ubl7		Lonrf1
Ubxn11		Loxl4
Uqcc3		Lpin2
Usp20		Lrat
Vdac2		Lrba
Vimp		Lrch3
Vit		Lrp6
Vps28		Lrp8
Vps4a		Lrpprc
Vps52		Lrrc16b
Vrk2		Lrrc45
Vrk3		Lrrc74b
Wdr12		Lrrc8a
Wdr92		Ltn1
Wdr93		Luc7l3
Xbp1		Lyst
Xrcc1		Lzts3
Yif1a		Macf1
Zbtb22		Macrod2
Zbtb3		Madd
Zc2hc1c		Magi3
Zfp184		Malt1
Zfp385a		Map1a
Zfp511		Map3k1
Zkscan5		Map3k14
Zmynd10		Map3k2
Znhit3		Map3k6
Zscan21		Map6d1
		Map9
		Mapk1ip1l
		Mapk8ip3
		March6
		March7
		March8
		Marf1
		Mast2
		Mast3
		Matr3
		Mbd1
		Mbd6
		Mbtd1
		Mcf2l
		Mcmdc2
		Mdc1
		Mdn1
		Med12
		Med13
		Med13l
		Megf8
		Mest
		Mettl14
		Mettl6
		Mex3c
		Mga
		Mgea5
		Mgrn1
		Mier1
		Mink1
		Mir17hg
		Mis18bp1
		Mki67
		Mkl2
		Mlc1
		Mllt1
		Mllt4
		Mllt6
		Mlxip
		Mmp11
		Mob1a
		Mon1b
		Mon2
		Morc2a
		Mpdz
		Mphosph9
		Mpp5
		Mpp7
		Msantd4
		Msl2
		Mtf2
		Mthfd1l
		Mthfs
		Mtm1
		Mtor
		Mtr
		Muc1
		Muc5b
		Mycbp2
		Myh10
		Myh8
		Mylk4
		Myo5a
		Myo7a
		Myo9a
		Myo9b
		Mysm1
		N4bp1
		N4bp2
		Naa15
		Naa16
		Naa30
		Naa50
		Nab2
		Nabp1
		Nap1l1
		Napg
		Natd1
		Nbea
		Nbeal1
		Nbn
		Nbr1
		Ncapg2
		Nckap1
		Ncl
		Ncoa1
		Ncoa2
		Ncoa3
		Ncoa7
		Ncor2
		Ndor1
		Ndst1
		Ndufs1
		Nedd1
		Nedd9
		Nek1
		Neo1
		Nf1
		Nfat5
		Nfatc3
		Nfe2l2
		Nfx1
		Nfxl1
		Nfya
		Ngef
		Nhlrc1
		Nipal3
		Nisch
		Nlk
		Nom1
		Notch2
		Notch3
		Nova1
		Npat
		Nphp3
		Npr2
		Nr2c2
		Nrg4
		Nsd1
		Nsun6
		Numb
		Nup153
		Nup155
		Nup160
		Nup214
		Nup54
		Nus1
		Nvl
		Oas1g
		Odf2l
		Olfr1033
		Osbpl11
		Otud1
		Otud4
		P2rx3
		P4htm
		Pacs2
		Pafah1b1
		Pag1
		Pak2
		Pakap
		Pan2
		Pank3
		Papd4
		Papd7
		Papola
		Pappa
		Parpbp
		Patl1
		Paxbp1
		Paxip1
		Pbld2
		Pbx3
		Pcgf3
		Pcnxl3
		Pdia3
		Pdik1l
		Pdlim5
		Pdpk1
		Pdpr
		Pds5a
		Pds5b
		Pdzd8
		Peak1
		Peg10
		Peg3
		Peli1
		Pelp1
		Per3
		Pfas
		Pgap1
		Pggt1b
		Phactr4
		Phf12
		Phf14
		Phf20
		Phf20l1
		Phf3
		Phip
		Phlpp2
		Phrf1
		Phtf1os
		Phtf2
		Pi4ka
		Pias1
		Pias3
		Pidd1
		Pigg
		Pign
		Pik3c2a
		Pik3c2b
		Pik3cb
		Pik3r3
		Pik3r4
		Pikfyve
		Pitpnc1
		Pkd1
		Pkn2
		Pkn3
		Pkp4
		Pla2g4c
		Plaa
		Plag1
		Plcg1
		Plch1
		Plekha1
		Plekhb2
		Plekhm3
		Plekhs1
		Plod3
		Plxna1
		Pnisr
		Pnpla1
		Pnpla6
		Pnpla8
		Pnrc1
		Pofut1
		Pogz
		Poli
		Polr2a
		Polr3b
		Pomk
		Pot1b
		Pou2f1
		Ppapdc1b
		Ppfia1
		Ppfibp1
		Ppig
		Ppil4
		Ppp1cb
		Ppp1r12b
		Ppp1r15b
		Ppp1r2
		Ppp1r9a
		Ppp2r5a
		Ppp4r2
		Ppp6r3
		Pptc7
		Pram1
		Prdm15
		Prkd3
		Prkdc
		Prkrir
		Prkx
		Prom1
		Prpf18
		Prpf39
		Prpf4
		Prpf40a
		Prpf8
		Prrc2b
		Prrc2c
		Prss33
		Prss41
		Pspc1
		Pstpip1
		Ptcd3
		Ptger1
		Ptms
		Ptpn12
		Ptpn13
		Ptpn23
		Ptprs
		Ptpru
		Pum2
		Pura
		Purb
		Pwwp2a
		Pyroxd2
		Rab1
		Rab24
		Rab39
		Rac1
		Rad50
		Rad54b
		Rad54l2
		Rai1
		Ralgapa1
		Ralgapa2
		Ralgapb
		Ranbp2
		Rap1a
		Rapgef2
		Rapgef6
		Raph1
		Rasa1
		Rasa2
		Rasal2
		Rassf2
		Rassf8
		Rb1
		Rbfox2
		Rbm12
		Rbm25
		Rbm27
		Rbm39
		Rbm41
		Rbm46
		Rbpj
		Rc3h1
		Rc3h2
		Rcan3
		Rcbtb1
		Rdh10
		Rdx
		Reps1
		Rest
		Rev1
		Rev3l
		Rex2
		Rft1
		Rfx1
		Rfx3
		Rfx5
		Rfx7
		Rgl2
		Rhbdf2
		Rhbdl3
		Ric1
		Ric3
		Rictor
		Rlf
		Rmnd5a
		Rnf10
		Rnf103
		Rnf11
		Rnf111
		Rnf146
		Rnf149
		Rnf169
		Rnf170
		Rnf2
		Rnf20
		Rnf219
		Rnf225
		Rnf8-cmtr1
		Rnpc3
		Rock1
		Rock2
		Rpgrip1l
		Rph3al
		Rps6kb2
		Rps6kc1
		Rsbn1l
		Rsc1a1
		Rsf1
		Rsrc2
		Rtf1
		Rtn3
		Rttn
		Rufy3
		Rundc1
		Rundc3b
		Rwdd3
		Sacm1l
		Sacs
		Safb
		Sart1
		Saxo2
		Scaf11
		Scaf8
		Scai
		Scamp1
		Scn8a
		Scoc
		Scrn3
		Sdad1
		Sdcbp
		Sdcbp2
		Sec62
		Secisbp2l
		Selt
		Sema3b
		Sema6a
		Senp8
		Sephs1
		Sept7
		Serinc1
		Serinc5
		Sestd1
		Setd1a
		Setd2
		Setd5
		Setd8
		Setdb1
		Sfpq
		Sgce
		Sh3pxd2b
		Sh3rf3
		Shcbp1
		Shprh
		Sik1
		Sin3a
		Sipa1l1
		Sirt1
		Sirt6
		Ska2
		Skil
		Skp2
		Sla
		Slc10a7
		Slc12a2
		Slc14a1
		Slc16a1
		Slc20a1
		Slc25a27
		Slc25a28
		Slc30a1
		Slc35a1
		Slc35e2
		Slc35g2
		Slc37a1
		Slc38a4
		Slc4a7
		Slc5a3
		Slc7a6
		Slc9a2
		Slk
		Slmap
		Smad2
		Smad5
		Smarca5
		Smarca5-ps
		Smarcad1
		Smarcc1
		Smc1b
		Smc2
		Smc3
		Smchd1
		Smek1
		Smg1
		Snap91
		Snhg17
		Snhg5
		Snrnp200
		Snrnp70
		Sntb2
		Snw1
		Snx30
		Snx32
		Socs4
		Socs6
		Sort1
		Sos2
		Sox11
		Sox4
		Sp3
		Sp4
		Spag9
		Spata22
		Spatc1
		Specc1
		Specc1l
		Spire1
		Spopl
		Sptan1
		Spty2d1
		Srgap2
		Srpk1
		Srsf1
		Ssc5d
		Ssfa2
		Ssh1
		St13
		Stag1
		Stard7
		Stil
		Stk17b
		Stk31
		Stk38
		Stpg1
		Strada
		Strbp
		Strip2
		Strn
		Strn3
		Strn4
		Stx16
		Stx4a
		Stxbp1
		Stxbp5
		Sugp2
		Sumf1
		Supt16
		Supt6
		Susd6
		Suv420h1
		Suz12
		Sycp2
		Syde2
		Syncrip
		Syngap1
		Synj2bp
		Sypl
		Szt2
		Tab2
		Tada2a
		Taf13
		Taf15
		Tagap
		Tanc2
		Taok1
		Tardbp
		Tasp1
		Tbc1d31
		Tc2n
		Tcf12
		Tcf20
		Tcf7l2
		Tchh
		Tcp11l2
		Tdrd9
		Tdrkh
		Tecpr2
		Tenm3
		Tet3
		Tfrc
		Tgfbr1
		Tgif1
		Tgoln1
		Tgs1
		Tgtp1
		Thada
		Thoc1
		Thrap3
		Thsd1
		Tiam1
		Ticrr
		Timeless
		Tiparp
		Tjp1
		Tktl2
		Tlk1
		Tlr12
		Tm6sf2
		Tm7sf3
		Tmed5
		Tmem123
		Tmem136
		Tmem140
		Tmem143
		Tmem14a
		Tmem170b
		Tmem198
		Tmem201
		Tmem209
		Tmem245
		Tmem260
		Tmem263
		Tmem30a
		Tmem41b
		Tmem64
		Tmem71
		Tmem86b
		Tmem87a
		Tmem8b
		Tmod1
		Tmtc3
		Tmx1
		Tmx4
		Tnfaip3
		Tnfsfm13
		Tnik
		Tnks2
		Tnpo3
		Tnrc6a
		Tnrc6b
		Tob2
		Top1
		Top2b
		Topaz1
		Topbp1
		Tpr
		Tra2a
		Traf3
		Traf5
		Traf6
		Trak2
		Tram1l1
		Trappc11
		Trappc8
		Trerf1
		Trim23
		Trim44
		Trim59
		Trim6
		Trim71
		Trmt13
		Trp53bp1
		Trp53bp2
		Trp53inp1
		Trpc5os
		Trpm7
		Tsc1
		Tsc2
		Tsc22d2
		Tshb
		Tshz3
		Tspan2
		Ttc17
		Ttc3
		Ttc37
		Ttk
		Ttll4
		Tubgcp6
		Tug1
		Twsg1
		U2surp
		Uba5
		Uba6
		Ube2v2
		Ube4b
		Ubn1
		Ubn2
		Ubp1
		Ubr2
		Ubr3
		Ubr4
		Ubxn2b
		Ubxn7
		Uckl1
		Uggt1
		Uhrf1bp1
		Ulk1
		Unc13b
		Unk
		Unkl
		Urb1
		Urb2
		Usp12
		Usp31
		Usp34
		Usp40
		Usp49
		Usp54
		Usp9x
		Usp9y
		Utp14b
		Utp20
		Vcl
		Vcpip1
		Vezf1
		Vill
		Vkorc1l1
		Vprbp
		Vps13b
		Vps13c
		Vps13d
		Vps33b
		Vps4b
		Vps54
		Vsig10l
		Wasf3
		Wasl
		Wdr20
		Wdr26
		Wdr3
		Wdr41
		Wdr90
		Wdr91
		Wee1
		Wfs1
		Whsc1
		Wipf2
		Wisp3
		Xpc
		Xpo1
		Xrn1
		Yeats2
		Yes1
		Yipf6
		Yod1
		Ythdc1
		Ythdc2
		Ythdf2
		Ywhab
		Yy1
		Zbtb10
		Zbtb11
		Zbtb12
		Zbtb14
		Zbtb18
		Zbtb2
		Zbtb21
		Zbtb26
		Zbtb34
		Zbtb37
		Zbtb38
		Zbtb39
		Zbtb41
		Zbtb44
		Zbtb6
		Zc3h13
		Zc3h18
		Zc3h4
		Zc3h6
		Zc3h7a
		Zc3h8
		Zcchc11
		Zdbf2
		Zfand5
		Zfhx2
		Zfhx2os
		Zfp106
		Zfp11
		Zfp120
		Zfp142
		Zfp148
		Zfp160
		Zfp191
		Zfp207
		Zfp229
		Zfp235
		Zfp26
		Zfp266
		Zfp280b
		Zfp280c
		Zfp281
		Zfp292
		Zfp319
		Zfp322a
		Zfp326
		Zfp329
		Zfp334
		Zfp408
		Zfp446
		Zfp451
		Zfp507
		Zfp516
		Zfp518a
		Zfp532
		Zfp536
		Zfp568
		Zfp57
		Zfp598
		Zfp60
		Zfp606
		Zfp609
		Zfp617
		Zfp629
		Zfp638
		Zfp644
		Zfp652
		Zfp658
		Zfp668
		Zfp68
		Zfp692
		Zfp715
		Zfp747
		Zfp770
		Zfp780b
		Zfp781
		Zfp783
		Zfp839
		Zfp850
		Zfp866
		Zfp867
		Zfp873
		Zfp882
		Zfp931
		Zfp935
		Zfp936
		Zfp946
		Zfp97
		Zgrf1
		Zkscan1
		Zkscan2
		Zkscan8
		Zmym4
		Zmym6
		Zmynd11
		Znrf1
		Znrf3
		Zscan18
		Zscan26
		Zswim8
		Zwilch
		Zzef1
		Zzz3

## Sheet: Fig 7C  GO upregulated (1530)
GO term analysis of upregulated genes in Zfp541KO (1530)
GO Term : upregulated genes in Zfp541KO (1530)	Genes	PValue	Fold Enrichment	Bonferroni	Benjamini	FDR
GO:0006351~transcription, DNA-templated	RB1, RSC1A1, GABPB2, RBPJ, IKZF2, RCBTB1, ZFP281, GPBP1, CPNE1, BBX, EPC2, SOX4, DDX17, SMARCC1, CSNK2A1, RFX3, SOX11, RFX1, ZFP292, RFX5, ZSCAN26, CLOCK, CGGBP1, PAXIP1, TSHZ3, ANP32A, MYCBP2, ZFP629, ZFP507, RTF1, NLK, HIF1A, MBTD1, HLTF, DHX36, MIER1, HIVEP1, SCAI, ZSCAN18, CREBBP, SETDB1, ZFP638, ZFP516, EAF1, PBX3, NFATC3, TRERF1, MED13L, ZBTB6, SNW1, ZZZ3, TADA2A, FUBP3, FUBP1, DMRTC2, AGO2…	2.91002e-21	1.80837	1.14655e-17	1.14655e-17	1.13491e-17
GO:0006355~regulation of transcription, DNA-templated	RB1, GM14124, RSC1A1, GABPB2, ZFP606, RBPJ, IKZF2, RCBTB1, ZFP281, ZFP160, GPBP1, CPNE1, BBX, EPC2, SOX4, DDX17, SMARCC1, CSNK2A1, RFX3, SOX11, RFX1, ZFP617, ZFP292, RFX7, RFX5, ZSCAN26, ZFP850, CLOCK, CGGBP1, PAXIP1, TSHZ3, ANP32A, ZFP747, ZFP867, ZFP866, MYCBP2, PRDM15, ZFP629, ZFP507, RTF1, NLK, HIF1A, MBTD1, DHX36, MIER1, HIVEP1, SCAI, CREBBP, ZFP873, SETDB1, ZFP638, ZFP516, EAF1, PBX3, NFATC…	6.0172e-21	1.71117	2.37078e-17	1.18539e-17	1.17335e-17
GO:0016569~covalent chromatin modification	RB1, KDM5A, KDM5B, SETD2, CHD9, PHF20, CHD8, CHD7, CHD6, EHMT1, CHD2, BMI1, MYSM1, CHD1, RCBTB1, SMARCAD1, TLK1, EPC2, WHSC1, JAK2, JARID2, KDM6B, SMARCC1, USP49, KDM2A, DNMT3A, ASH1L, ARID1A, AEBP2, KAT6A, TET3, MTF2, ZMYND11, KDM7A, HDAC4, DNMT1, KDM3B, KMT2A, KMT2C, KMT2B, VPRBP, MBTD1, NSD1, UBN1, HLTF, BRD4, SUZ12, RNF20, SETDB1, CBX3, SMARCA5, DEK, CTCFL, KANSL1, CARM1, FAM175A, ANP32E, EZH…	9.79621e-15	3.11146	3.84937e-11	1.28657e-11	1.27351e-11
GO:0006397~mRNA processing	RBM27, ZFP326, RBM25, CELF1, CELF2, CASC3, PHRF1, SART1, SYNCRIP, ALKBH5, PPP4R2, 1110037F02RIK, CWC22, DHX15, PAPOLA, AQR, CNOT6L, USP49, RBFOX2, THOC1, SUPT6, PAPD4, PRPF40A, CDC40, ERN1, PRPF4, SFPQ, PRPF18, HNRNPH1, THRAP3, LUC7L3, SNRNP200, KHDRBS1, YTHDC1, CSTF3, SRSF1, DDX20, CSTF2T, PRPF8, IWS1, SCAF8, TRA2A, RBM39, CPSF7, CPSF6, SRPK1, PAN2, PRPF39, CPEB1, SNW1, HNRNPA2B1, ACIN1, CDK12, …	1.08598e-09	2.43964	4.27874e-06	1.06969e-06	1.05883e-06
GO:0043087~regulation of GTPase activity	RDX, DAB2IP, TSC1, POT1B, GAPVD1, IQGAP3, MTOR, SYDE2, TIAM1, SYNGAP1, SIPA1L1, ALS2, RASA2, NF1, PLXNA1, RICTOR, AGRN, EVI5, AJUBA, NGEF, PAFAH1B1	6.58937e-08	4.14911	0.000259587	5.19242e-05	5.13971e-05
GO:0016310~phosphorylation	DGKE, SMG1, BMPR2, PANK3, MAST3, MAST2, PIK3CB, PIK3C2A, MYLK4, DSTYK, SLK, TLK1, NEK1, SEPHS1, JAK2, MAP3K6, IKBKE, CSNK1G3, DAPK1, PDPK1, ITPK1, MINK1, DYRK1A, BAZ1B, TGFBR1, CIT, LATS1, ERN1, LATS2, PDIK1L, PEAK1, PRKD3, SIK1, ULK1, TNIK, ROCK1, PRKDC, ROCK2, PKN3, VPRBP, PIK3R4, PRKX, AK4, TTK, NLK, STK31, GRK5, RPS6KC1, STK38, ABL2, TRPM7, CSK, N4BP2, PAK2, IP6K3, MAP3K2, MAP3K1, YES1, EIF2A…	8.43622e-08	1.85664	0.000332332	5.50539e-05	5.44949e-05
GO:0007049~cell cycle	RB1, MDC1, CCNT2, CCNT1, SYCP2, ZWILCH, ZFP207, NCAPG2, HJURP, WASL, AHR, BRCA2, MKI67, SMC3, RCBTB1, SMC2, PPP1CB, SEPT7, RASSF2, A730008H23RIK, MIS18BP1, POGZ, TLK1, NEK1, EP300, KNTC1, NBN, APPL1, ESCO1, DUSP1, STRADA, HAUS3, CKAP5, SMC1B, CIT, CD2AP, LATS1, ASPM, LATS2, DMTF1, PAPD7, SPECC1L, TIMELESS, SIK1, BIRC6, KIF20B, AJUBA, ANAPC1, PAFAH1B1, KHDRBS1, HEPACAM, VPS4B, GNAI3, NEDD9, PDS5B,…	9.78114e-08	1.85059	0.000385303	5.50539e-05	5.44949e-05
GO:0008380~RNA splicing	ZFP326, RBM25, YTHDC1, CELF1, SRSF1, DDX20, CASC3, PRPF8, IWS1, SART1, SYNCRIP, SCAF8, PPP4R2, 1110037F02RIK, TRA2A, CWC22, DHX15, RBM39, AQR, USP49, RBFOX2, ZFP638, SCAF11, THOC1, SUPT6, PRPF40A, CDC40, SRPK1, PRPF4, SFPQ, PRPF39, PRPF18, SNW1, HNRNPH1, THRAP3, HNRNPA2B1, ACIN1, LUC7L3, CDK12, SNRNP200, TARDBP, SUGP2	1.58987e-07	2.4447	0.000626214	7.83012e-05	7.75063e-05
GO:0006468~protein phosphorylation	BMPR2, CCNT1, MAST3, MAST2, MYLK4, DSTYK, SLK, TLK1, NEK1, JAK2, MAP3K6, IKBKE, CSNK1G3, CSNK2A1, DAPK1, PDPK1, STRADA, MINK1, DYRK1A, ADAM10, TGFBR1, CIT, LATS1, ERN1, LATS2, PDIK1L, PEAK1, PRKD3, SIK1, ULK1, TNIK, ROCK1, ROCK2, PKN3, NPR2, PIK3R4, PRKX, TTK, NLK, STK31, GRK5, RPS6KC1, STK38, ABL2, TRPM7, CSK, FNIP2, PAK2, IP6K3, BRD4, MAP3K2, SMAD2, MAP3K1, YES1, EIF2AK3, EIF2AK4, CDC42BPA, CLK…	2.53718e-07	1.85091	0.000999151	0.000107732	0.000106638
GO:0048511~rhythmic process	KDM5A, KDM5B, KMT2A, PRKDC, ROCK2, AHR, PPP1CB, RAI1, SIN3A, EP300, NCOA2, CREBBP, CSNK2A1, NFYA, CBX3, SIRT1, SFPQ, PER3, GRIN3A, PSPC1, THRAP3, HNRNPD, TIMELESS, SIK1, FBXL3, TOP1, CLOCK, EZH2	2.73431e-07	3.06861	0.00107674	0.000107732	0.000106638

## Sheet: Fig 7C  GO downregulated (751)
GO term analysis of downregulated genes in Zfp541KO (751)
GO Term : Downregulated genes in Zfp541 KO (751)	Genes	PValue	Fold Enrichment	Bonferroni	Benjamini	FDR
GO:0007283~spermatogenesis	GGNBP1, DAZAP1, TEX40, DDX25, PLD6, DPCD, BAG6, INSL6, IMMP2L, LAMP1, TMEM203, SPATA24, MAEL, PROK2, B4GALNT1, SPAG8, ANKRD49, GPX4, MEIG1, PGAM2, DBIL5, NME5, GYKL1, NLRP14, SPATA16, MORN2, ZSCAN21, SPATA18, GTSF1, BCL2L1	2.42319e-05	2.40149	0.0451594	0.0462103	0.0461134
GO:0030030~cell projection organization	CCDC103, PIFO, TWF2, FUZ, CFAP126, CCDC28B, NUBP2, EHD1, IFT43, MYO1A, TCTN2, TEKT2, AKT1, TTC30A1, TTC30A2, CEP89	6.35446e-05	3.4522	0.114129	0.0605898	0.0604627
GO:0008152~metabolic process	ECHS1, MOCS3, MVK, PNKP, ECI2, GBA2, TKFC, HDHD1A, FLAD1, NADK, FDFT1, PDHX, GSTM2, PDHA2, CENPV, TPI1, GSTO2, FUCA1, PGAM2, ECH1, BPGM, FAH, ACSF3, FAHD2A, GRHPR, HADHA, UCK2, BDH1, PGP, FBP1, GSTM5	0.000101479	2.18139	0.175954	0.0645066	0.0643713
GO:0007067~mitotic nuclear division	CENPV, CDCA3, DYNLT1B, DCTN2, CETN1, DYNLT1C, NSUN2, DYNLT1A, CETN3, KATNB1, SKA1, CHFR, SIRT2, MAD2L2, FZR1, PTTG1, TADA3, RCC1, CENPN, MAPRE3, ITGB3BP	0.000366153	2.46998	0.50261	0.174563	0.174197
GO:0051301~cell division	SDCCAG3, CDCA3, CETN1, ARL3, CETN3, VPS4A, KATNB1, SKA1, PPP1CC, SYCE1, FZR1, PTTG1, RCC1, CENPV, DYNLT1B, DYNLT1C, NSUN2, DYNLT1A, SEPT5, CHFR, SIRT2, MAD2L2, BIN3, MAPRE3, ITGB3BP	0.000563168	2.17782	0.658451	0.214792	0.214342
GO:0015031~protein transport	SDCCAG3, RAB3A, NXT1, RAB1B, ARL3, GOSR2, STXBP2, VPS4A, SERP2, GGA1, SNX1, VPS52, TOM1, ATG7, SIL1, BTF3, XBP1, JAGN1, RANBP3, RAB3IP, COG1, TIMM8A2, FUZ, ARFGAP3, YIF1A, BET1L, ARFGAP2, EHD1, MYO1C, GORASP1, ITGB1BP1, IFT46, CHMP6, MON1A	0.000694189	1.87116	0.734005	0.220637	0.220174
GO:0006094~gluconeogenesis	G6PC3, TPI1, GPD1, PGAM2, BPGM, FBP1	0.0010226	7.5185	0.857883	0.278587	0.278002
GO:0042073~intraciliary transport	IFT22, NME7, ARL3, TTC30A1, TTC30A2, IFT46	0.00122374	7.24004	0.9032	0.29171	0.291098
GO:0019752~carboxylic acid metabolic process	LDHA, MDH1, PDXDC1, HDC, LDHAL6B	0.00189406	9.05005	0.973094	0.399641	0.398802
GO:0006810~transport	OSCP1, RAB3A, NXT1, TUSC3, PITPNA, DBI, ETFB, CYB561D2, TXN2, SERP2, TOM1, AKT1, TSPO, TRIM27, SIL1, SLC34A2, JAGN1, SVOP, NCBP1, STX8, COG1, TIMM8A2, KCNAB1, GLRX2, TCTE3, THOC5, ARFGAP3, BET1L, THOC6, ARFGAP2, TRAPPC6A, SLC25A19, GORASP1, VDAC2, VDAC1, STX5A, SLC25A5, CHMP6, SLC25A4, SDCCAG3, DDX25, RAB1B, ARL3, GOSR2, STXBP2, VPS4A, SLC1A2, SLC1A3, ABCB8, BAG6, GGA1, SNX1, VPS52, ATG7, DYNC1I1…	0.00226409	1.39476	0.986734	0.399641	0.398802
