# Supplementary material for: Meiosis-specific ZFP541 repressor complex promotes developmental progression of meiotic prophase towards completion during mouse spermatogenesis
Source: Nat Commun. 2021 Jun 1;12:3184. doi: 10.1038/s41467-021-23378-4 (PMC8169937; doi:10.1038/s41467-021-23378-4)
Supplement: Supplementary file 6 — Supplementary Data 2 [file 41467_2021_23378_MOESM6_ESM.xlsx]

## Sheet: Zfp541Up1443
Supplementary Data 2		The complete gene list of the GO analyses for the clusters of DEGs in scRNA-seq
Cluster	Gene	Upregulated genes in Zfp541KO
5	Nphp3
5	Ptpru
5	Bmi1
5	Camsap2
5	Erc1
5	Dok2
5	Rnf170
5	Tnik
5	Aoc2
5	Atp2c1
5	Arap2
5	Iqgap3
5	Bicd2
5	Fkbp5
5	Grk5
5	Nup153
5	Gdpd3
5	Eif4g1
5	Yipf6
5	Ppp1r15b
5	Sumf1
5	Kremen1
5	Mkl2
5	Gm8765
5	Sla
5	Spire1
5	Pkd1
5	Eaf1
5	Zfp516
5	Adamts3
5	Cep112
5	Zdbf2
5	Atad1
5	Dynll2
5	Cdv3
5	Clk4
5	Tasp1
5	Tmod1
5	Ctgf
5	Rdh10
5	Dennd6b
5	Itsn2
5	Abi2
5	Jmy
5	Pnpla8
5	Kpna1
5	Ispd
5	Lmbrd2
5	Tmem71
5	Col27a1
5	Gm14137
5	Pdzd8
5	Cep170
5	Atl3
5	Ltn1
5	Nbr1
5	Pdpk1
5	Faiml
5	Palm2
5	Strn
5	Arhgap12
5	Tcf7l2
5	Rhbdl3
5	Otud1
5	Usp12
5	4930444G20Rik
5	Dmrta1
5	Prom1
5	Ipo13
5	Pstpip1
5	Aim1
5	Sik1
5	Dcp1a
5	Elavl4
5	2021-03-08
5	Pdpr
5	Rassf2
5	Golph3
5	Lnp
5	Impad1
5	Skp2
5	Ncoa7
5	Susd6
5	Kif5c
5	Ccdc15
5	Clasp1
5	Vsig10l
5	Ifngr2
5	Tmem64
5	Yod1
5	Ccdc57
5	Spatc1
5	1700034H15Rik
5	Cpeb3
5	Pappa
5	Dagla
5	Aebp2
5	Cml2
5	Casd1
5	Ncor2
5	Hba-a2
5	Arid1b
5	Ppp2r5a
6	Dip2a
6	Trp53bp1
6	Fam179b
6	Znrf3
6	Gabrb3
6	Il1b
6	Tmx4
6	Mgea5
6	Ube2v2
6	Zfp60
6	Tmem198
6	Erbb2ip
6	Map3k14
6	Diaph3
6	Mex3c
6	Epm2a
6	Kcnk5
6	P2rx3
6	Unkl
6	Dusp1
6	Ireb2
6	Uhrf1bp1
6	Taf13
6	Hrk
6	Slc30a1
6	D15Ertd621e
6	Lats2
6	Eif4b
6	Gnptab
6	Otud4
6	Tmem86b
6	Arl11
6	Etl4
6	Pla2g4c
6	Dock5
6	Syngap1
6	Gm14322
6	Mtm1
6	Dcbld2
6	Laptm4a
6	Hepacam
6	4933427G17Rik
6	Rfx1
6	Amer2
6	Efcab9
6	Zfp451
6	Cd55
6	Agpat9
6	Rfx3
6	Scamp1
6	Bbx
6	Ccdc157
6	Pacs2
6	Znrf1
6	Ccdc186
6	Zbtb6
6	Ubp1
6	Hbb-bs
6	Sort1
6	Ccdc93
6	Nabp1
6	Rnf146
6	Rufy3
6	Kifap3
6	Ppp1r2
6	Gstt4
6	Atxn3
6	Lats1
6	Zfp850
6	Smek1
6	Frs2
6	Specc1
6	Map6d1
6	Acaca
6	Tcf12
6	Vps13c
6	Atad2
6	Ints2
6	Nfe2l2
6	Homer1
6	Unc13b
6	Zkscan8
6	Brca2
6	Brwd3
6	Rasal2
6	Tiam1
6	Ccnt1
6	Zc3h4
6	Prpf4
6	Evi5
6	Rnf2
6	Fam76b
6	Ppp4r2
6	Tjp1
6	Rev3l
6	Acbd3
6	Nipal3
6	Bet1
6	Rtf1
6	Gigyf2
6	Rb1
6	Zfhx2
6	Ppp1r12b
6	Zfhx2os
6	Carm1
6	Mier1
6	Ankrd6
6	Kdm6b
6	Tnfaip3
6	Fam168a
6	Rassf8
6	Aff4
6	Mphosph9
6	Rnf11
6	Dnm1l
6	Pptc7
6	Tmem123
6	Ak4
6	Ercc6l2
6	Tgfbr1
6	Gga3
6	Hdac4
6	Tagap
2	Chp1
2	Sntb2
2	Hmha1
2	Eif4a2
2	Kansl1
2	Ccdc25
2	Slc16a1
2	Pofut1
2	Papd4
2	Slc25a27
2	1700019B21Rik
2	Srsf1
2	Fnbp1l
2	Gm904
2	Specc1l
2	Diaph2
2	Celf2
2	Nfx1
2	Bend4
2	Aldh7a1
2	Tnrc6b
2	Chd6
2	Prkd3
2	Fbxl3
2	Tmem245
2	Kdm3b
2	Cd2ap
2	Pdlim5
2	D5Ertd579e
2	Atg2b
2	Sipa1l1
2	Fgfr1op
2	1700020I14Rik
2	Vprbp
2	Grb10
2	Nrg4
2	Prkx
2	Ckap5
2	Chd7
2	Zfp692
2	Dsel
2	Med12
2	Bcl9
2	Csk
2	Zfp280c
2	Ankrd50
2	Ice1
2	Zfp120
2	Jarid2
2	Zfp532
2	Usp9x
2	Dlg1
2	Zbtb41
2	Peli1
2	Phf14
2	Ero1l
2	Tram1l1
2	Papola
2	Smc3
2	Avl9
2	Msantd4
2	Pot1b
2	Trappc11
2	Fam204a
2	Cisd2
2	Malt1
2	Ranbp2
2	Tm7sf3
2	Rbfox2
2	Smarcad1
2	Cul1
2	Fus
2	Ncoa1
2	Gen1
2	Heatr5a
2	Lyst
2	Dennd4a
2	Eif3a
2	Ubr4
2	Hnrnph1
2	Cnot6
2	Ssc5d
2	Akap9
2	Vps13b
2	Cnnm2
2	Fbxo8
2	Notch3
2	Sh3pxd2b
2	Ahr
2	Zfp873
2	Zbtb14
2	Ajuba
2	Ehmt1
2	Rhbdf2
2	Dock11
2	Wfs1
2	Fsbp
2	Plag1
2	Sox11
2	Gm14124
2	Syde2
2	Agrn
2	Tmem14a
2	Trim71
2	Ctdspl2
2	Itga2b
2	Mtor
2	Cep295
2	Zfp652
2	1810010H24Rik
2	Wipf2
2	Capn7
2	Kif15
2	Tgoln1
2	Tmem30a
2	Ccl6
2	Mest
2	Socs6
2	Ssfa2
2	Kdm7a
2	Tmem143
2	Cyld
2	Med13l
2	Rock2
2	Atp2b1
2	Scaf11
2	Dicer1
2	Peg3
2	Stx4a
2	Dusp7
2	Hic2
2	Rbpj
2	Zbtb12
2	Abca2
2	Rcan3
2	Lcor
2	Arhgap32
2	Kmt2a
2	Trim6
2	Agps
2	Ldlrad3
2	Arhgap21
2	Ankrd52
2	Tet3
2	Plxna1
2	Zfp292
2	Mllt6
2	Anp32e
2	Zfp334
2	Lzts3
2	Twsg1
2	Dnmt3a
2	Nsd1
2	Zc3h13
2	Rev1
2	Scrn3
2	Bmpr2
2	Galnt1
2	Ndst1
2	Adam10
2	Fam120a
2	Top2b
2	Shprh
2	Apaf1
2	Pank3
2	Tnks2
2	Trpm7
2	Zfp568
2	Zfp280b
2	Abca3
2	Foxo1
2	Lrp6
2	Lrrc16b
2	Nisch
2	Cpeb1
2	Ddhd2
2	Tfrc
2	Hif1a
2	Pcgf3
2	Ino80d
2	Glud1
2	Rnf149
2	Map3k1
2	Cnnm3
2	Igf2r
2	Lix1l
2	Cpne3
2	E2f3
2	Prrc2b
2	Chsy1
2	Ern1
2	Nhlrc1
2	Hcn3
2	Patl1
2	Ankrd26
2	Adgrb2
2	Foxred2
2	Fat1
2	Glce
2	Huwe1
2	Foxj3
2	Tgs1
2	Hspd1
2	Fnip2
2	Sgce
2	Ubr2
2	Sephs1
2	Fubp3
2	Nfatc3
2	Rcbtb1
2	Cxadr
2	Lrba
2	Brwd1
2	Pum2
2	Smarcc1
2	Nek1
2	Arhgap33
2	Rmnd5a
2	Pik3c2b
2	Itch
2	Phf12
2	Yeats2
2	Cecr2
2	Fam175a
2	Mink1
2	Zfp946
2	Nbea
2	Ralgapb
2	Pik3c2a
2	Slc35a1
2	Tc2n
2	Thada
2	Arid1a
2	Ep300
2	Mpp7
2	Dock3
2	Exoc6b
2	Dzip3
2	Fam168b
2	Mpdz
2	Tmem170b
2	Traf3
2	Tsc1
2	Gfy
2	Plekhb2
2	Crocc
2	Dapk1
2	Zfp106
2	Ptms
2	Gan
2	Scoc
2	Guf1
2	Peg10
2	Setd1a
2	Skil
2	Zfp266
2	Atrn
2	Smchd1
2	Etv3
2	Mysm1
2	Zfp68
2	Kif5a
2	Zfp235
2	Aig1
2	Sp4
2	Sirt6
2	Trp53inp1
2	Cmtm4
2	Ptpn12
2	Uggt1
2	Accs
2	Rps6kb2
2	Cd74
2	Ssh1
2	Neo1
2	Epg5
2	Pag1
2	Ankfy1
2	Lin28b
2	Dnmt1
2	B630005N14Rik
2	Zfp142
2	Zfp536
2	Bmpr1a
2	Dcp2
2	Ddit4
2	Ddx3y
2	Foxn2
2	Tsc2
2	Exoc5
2	Fbxo11
2	Ncl
2	Taok1
2	Cdc42bpa
2	Wdr3
2	Ercc6
2	Fcho2
2	Rbm12
2	Ythdc2
2	Alg10b
2	Mthfs
2	Acot13
2	Chd9
2	Dgke
2	Tnrc6a
2	Atm
2	Cpsf7
2	Scaf8
2	Tada2a
2	Per3
2	Anapc1
2	Utp20
2	Sox4
2	Clock
2	Phip
2	Dag1
2	Wasf3
2	Cracr2b
2	Mki67
2	Rfx7
2	Rab39
2	Phtf2
2	Snx30
2	Apc
2	Topbp1
2	Brd4
2	Rnf20
2	AI314180
2	Cnot6l
2	Plaa
2	Gnaq
2	Polr3b
2	Rac1
2	Spata22
2	Tmem136
2	Eif2ak3
2	Mmp11
2	Pnpla6
2	Vezf1
2	Jak2
2	Pidd1
2	4931406P16Rik
2	Rest
2	Rundc3b
2	Akap13
2	N4bp1
2	Vps54
2	A230046K03Rik
2	Traf6
2	9830147E19Rik
2	C2cd5
2	Plekha1
2	Ticrr
2	Wdr91
2	Ktn1
2	Cept1
2	Fam73a
2	Cd274
2	Map9
2	Trak2
2	Casp8ap2
2	Nfat5
2	Myo5a
2	Rwdd3
2	Vps13d
2	Clcn2
2	Fam193b
2	Ttc17
2	Ulk1
2	1190002N15Rik
2	Secisbp2l
2	Stxbp1
2	Zfp229
2	Plod3
2	Mcmdc2
2	Trp53bp2
2	Ap1ar
2	Glg1
2	Ctnnb1
2	Cpne9
2	Helz
2	Uba6
2	Zfp518a
2	Baz1b
2	Kat6a
2	Fam35a
2	Plpp5
1	Ngef
1	Atp7b
1	Zfp935
1	F7
1	Fgf7
1	Ptger1
1	Mylk4
1	Zfp26
1	Trpc5os
1	Cnr2
1	Lrrc74b
1	Nab2
1	Snap91
1	Tgif1
1	Phtf1os
1	Stxbp5
1	Krr1
1	Gtf2a1
1	Myh10
1	Fam81a
1	Zbtb21
1	Traf5
1	Eri2
1	Ttk
1	Stil
1	Cdk8
1	Gon4l
1	Slc25a28
1	Cdk10
1	Pik3r3
1	Ptcd3
1	Dmtf1
1	Tmem209
1	Hadhb
1	Ube4b
1	Rapgef6
1	Add3
1	Cep70
1	Lemd3
1	Arcn1
1	Cherp
1	Rnf225
1	Zfp446
1	Prss33
1	Pyroxd2
1	Ccdc177
1	Npr2
1	Crip3
1	Zfp319
1	Sh3rf3
1	Ccdc64
1	Kifc5b
1	Bzrap1
1	Arhgap11a
1	Cit
1	Clca2
1	Cstf2t
1	Rundc1
1	Strip2
1	Ldb3
1	Pitpnc1
1	Adgra2
1	Ikbke
1	Cep97
1	Map1a
1	Col7a1
1	Topaz1
1	Rab1a
1	Vps4b
1	Capza2
1	Hectd2
1	Eps8l2
1	Bnip2
1	Rnpc3
1	Socs4
1	Tdrd9
1	Nf1
1	Ppil4
1	Tmed5
1	Tra2a
1	Abcf1
1	Gnai3
1	Zfp866
1	Fbxl20
1	Pbld2
1	Phrf1
1	Spty2d1
1	Tardbp
1	Bfar
1	Tmem87a
1	Esyt2
1	Pura
1	Tsc22d2
1	Rasa1
1	Sycp2
1	Cdk11b
1	Prss41
1	Iws1
1	Lpin2
1	2021-09-07
1	Adat1
1	Alkbh5
1	Ankrd40
1	Trappc8
1	Zc3h7a
1	Grsf1
1	Hjurp
1	Trim23
1	4930509E16Rik
1	Lrch3
1	Mgrn1
1	Ipo9
1	Atf7ip
1	Slc5a3
1	Zbtb39
1	2900026A02Rik
1	Arl5c
1	Slc12a2
1	Xrn1
1	Chd1
1	Lrrc8a
1	Ddx42
1	Dtl
1	Nvl
1	Pggt1b
1	Zfp936
1	Zwilch
1	Ppp1r9a
1	Ythdf2
1	Osbpl11
1	Syncrip
1	Nup155
1	Tpr
1	Mga
1	Zfp668
1	Ap1g1
1	Ralgapa2
1	Zfp770
1	Tmtc3
1	Dyrk1a
1	Zfp326
1	Hook3
1	Suz12
1	Wasl
1	Aspm
1	Zfp160
1	Pi4ka
1	Akap8
1	Ubxn2b
1	Phactr4
1	Supt6
1	Sptan1
1	Ska2
1	Unk
1	Mettl14
1	Itga6
1	Pias3
1	Ezh1
1	Tecpr2
1	Luc7l3
1	Cbx1
1	Chd3
1	Zfp638
1	Nom1
1	Zfp598
1	Kntc1
1	Ric3
1	Zswim8
1	Esco1
1	Ptprs
1	Kpna3
1	Tob2
1	Cpsf6
1	Gnl3
1	Phf20l1
1	Exoc1
1	Ankib1
1	Chd2
1	Tmem201
1	Lonrf1
1	Usp31
1	Zbtb26
1	4930463O16Rik
1	Fancm
1	Pds5a
1	Tlk1
1	Haus6
1	Pds5b
1	Celf1
1	Csnk1g3
1	Urb1
1	Ptpn13
1	Zfp747
1	Mir17hg
1	Tubgcp6
1	Gys1
1	Champ1
1	Plcg1
1	Sos2
1	Fbxl17
1	Naa50
1	Dennd6a
1	Naa16
1	Rad54b
1	Mtr
1	Myo9b
1	Stx16
1	Tiparp
1	Ago2
1	Zfp322a
1	Cntrob
1	Senp8
1	Fbxo3
1	Prpf8
1	Fkbp15
1	Usp40
1	Lbr
1	Zfp24
1	Ezr
1	Clcn6
1	Eif2ak4
1	Stard7
1	Klc1
1	Nbeal1
1	Map3k2
1	Fra10ac1
1	Ppp1cb
1	Klhl20
1	Ubr3
1	Ndor1
1	Raph1
1	Ibtk
1	Zfp148
1	Axin2
1	Serinc5
1	Rapgef2
1	Mapk8ip3
1	Gm5595
1	Sdcbp2
1	Pbx3
1	Rai1
1	Ago3
1	Dopey1
1	2310035C23Rik
1	Polr2a
1	Phlpp2
1	Rictor
1	Abl2
1	Mlxip
1	Mast3
1	Plekhm3
1	Arfip1
1	Ppfia1
1	Hltf
1	Megf8
1	Elac1
1	Setd2
1	Dmxl1
1	Mob1a
1	Ankrd17
1	Ccnt2
1	Cwc27
1	Vill
1	Rad54l2
1	Igsf9b
1	Xpc
1	Fchsd2
1	Smad2
1	Nova1
1	Dstyk
1	Cox15
1	Eml5
1	Pkn3
1	Zbtb38
1	Dennd5a
1	Gls
1	Szt2
1	Prpf39
1	Timeless
1	Ankrd29
1	Kif5b
1	Ttc3
1	Hnrnpul2
1	Rab24
1	Gigyf1
1	Madd
1	Rnf169
1	Zfp839
1	Gabpb2
1	Zfp606
1	Prkrir
1	Rft1
1	Ddx17
1	Rap1a
1	Kdm5b
1	Kif1b
1	Kmt2c
1	Serinc1
1	Kcnq1ot1
1	Snx32
1	Dip2c
1	Crebbp
1	Tanc2
1	Appl1
1	Abcc5
1	Csnk2a1
1	Hfm1
1	Pogz
1	Supt16
1	Fam49b
1	Kdm5a
1	Ncapg2
1	Wdr90
1	Fubp1
1	Hip1
1	Atp13a3
1	Myo7a
1	Wdr41
1	Notch2
1	Pou2f1
1	Git2
1	Anp32a
1	Phf20
1	Mycbp2
1	Zfp931
1	Crebzf
1	Natd1
1	Prkdc
1	Sin3a
1	Foxn3
1	Phf3
1	Zcchc11
1	Dhx33
1	Bclaf1
1	Chd8
1	Smg1
1	Zmynd11
1	Mdn1
1	Atp11b
1	Clasp2
1	Stag1
1	Macf1
1	Mis18bp1
1	Kras
1	Usf3
1	Pikfyve
1	Zzef1
1	Larp4
1	Tab2
1	Dnajc13
1	Prrc2c
1	Cwc22
1	Lrpprc
1	Dhx36
1	Lrrc45
1	Rbm25
1	Usp9y
1	Trmt13
1	Smc2
1	Zmym4
1	Mthfd1l
1	Zgrf1
1	Kif20b
1	Usp54
1	N4bp2
1	Rnf111
1	Zzz3
1	Pkn2
1	Wdr26
1	Kif14
1	Sp3
1	Dusp11
1	Smarca5
1	Hnrnph3
1	Strbp
1	Sfpq
1	Cggbp1
1	Eif4g2
1	Herc2
1	Zbtb11
1	Mbd6
1	Ralgapa1
1	Snrnp70
1	Usp34
1	Stk17b
1	Aqr
1	BC005561
1	Smad5
1	Ankrd12
1	Crebl2
1	Dek
1	Cdc40
1	Cstf3
1	Blm
1	Alms1
1	Slc7a6
1	Sart1
1	Whsc1
1	Arglu1
1	Rbm39
1	Eprs
1	Taf15
1	Sestd1
1	Cbfa2t2
1	Pkp4
1	Klhl9
1	Reps1
1	Eea1
1	Slc20a1
1	Abcc10
1	Mllt4
1	Pik3r4
1	Setd8
1	Slk
1	Akap11
1	Rc3h2
1	Strn3
1	Xpo1
1	Camta2
1	Dmxl2
1	Cic
1	Ptpn23
1	Cdk12
1	Hnrnpd
1	Ppfibp1
1	8030462N17Rik
1	Tcp11l2
1	Chordc1
1	Lmnb1
1	Mbtd1
1	Napg
1	Rlf
1	Sec62
1	2810403A07Rik
1	Mon2
1	1110037F02Rik
1	Slc35e2
1	Cds2
1	Pan2
1	Fbxl14
1	Morc2a
1	Pwwp2a
1	Nap1l1
1	Zfand5
1	Zscan26
1	4921524J17Rik
1	Zc3h18
1	D930016D06Rik
1	Papd7
1	Hnrnpa2b1
1	Zbtb37
1	Sacs
1	Dhx57
1	Gpr137c
1	Mtf2
1	Ywhab
1	Tdrkh
1	Zfp617
1	Slmap
1	Thrap3
1	Birc6
1	Rasa2
1	Nfxl1
1	AA474331
1	Iars2
1	Pnrc1
1	Atad2b
1	Fnip1
1	Epc2
1	Cabin1
1	Spopl
1	Pomk
1	Zfp11
1	Zfp658
1	Zc3h6
1	Ctbs
1	Zfp281
1	Kmt2b
1	2310015A10Rik
1	Ikzf2
1	Emc1
1	Sirt1
1	Hivep1
1	Eml1
1	Gapvd1
1	Zfp408
1	Mbd1
1	Usp49
1	Zbtb2
1	Pfas
1	Mlc1
1	Tshz3
1	Epb41l5
1	Yes1
1	Gzf1
1	Prdm15
1	Cdan1
1	Ddx6
1	Fam69a
1	Marf1
1	Nup54
1	Adam17
1	Jrkl
1	Bod1l
1	Dgcr8
1	Zbtb18
1	Abhd17c
1	Safb
1	Arhgef11
1	Cep192
1	Casc3
1	Vkorc1l1
1	Setdb1
1	Uba5
1	Arfgef2
1	Kdm2a
1	Yy1
1	Hnrnpr
1	Rps6kc1
1	Rfx5
1	Scai
1	Cyp46a1
1	Rnf103
1	Stk38
1	Ncoa3
1	Srgap2
1	Npat
1	Slc38a4
1	Mast2
1	P4htm
1	Pcnxl3
1	Setd5
1	Capn15
1	U2surp
1	Lmna
1	Nr2c2
1	Arid4b
1	Mdc1
1	Stk31
1	Ash1l
1	Suv420h1
1	Amd1
1	Grin3a
1	Casc5
1	Fignl1
1	Atp13a1
1	Snrnp200
1	Ric1
1	Khdrbs1
1	Peak1
1	Ppig
1	Top1
1	Urb2
1	Zfp207
1	4930480K23Rik
1	Meioc
1	Ubn1
1	Ddx43
1	Magi3
1	Hars2
1	Tnpo3
1	Vps33b
1	Bdp1
1	Rad50
1	Haus3
1	Nlk
1	Zfp609
1	Rbm46
1	Pspc1
1	Krit1
1	Pnisr
1	Gtpbp10
1	Pik3cb
1	Zfp97
1	Aak1
1	Pak2
1	Heatr6
1	Numb
1	Hyou1
1	Rph3al
3	1700001L05Rik
3	Hist2h3c2
3	Muc1
3	Pafah1b1
3	Dcaf5
3	Gabbr1
3	Eid2b
3	Itpk1
3	Crkl
3	Tm6sf2
3	Dennd4b
3	Col2a1
3	Ifi202b
3	Lrat
3	Parpbp
3	Mapk1ip1l
3	Tshb
3	Gm13830
3	Srpk1
3	Hc
3	Lin7c
3	Mcf2l
3	Mllt1
3	Mon1b
3	Slc9a2
3	Tmem140
3	Zfp882
3	Arhgef39
3	Slc37a1
3	Purb
3	Gm14326
3	Nedd1
3	4930558J18Rik
3	Tmem263
3	Rgl2
3	Nckap1
3	Gm20605
3	Tktl2
3	Acvr2a
3	Slc10a7
3	Has3
3	Utp14b
3	Blzf1
3	Pelp1
3	Zfp329
3	Dctn4
3	Ado
3	Odf2l
3	Ankhd1
3	Kif16b
3	Cep152
3	Fut8
3	Cenpe
3	Ifi203
3	Ap1m1
3	Adss
3	Ndufs1
3	Mettl6
3	Vcpip1
3	Far1
3	Rnf219
3	Zbtb10
3	Clca3b
3	Birc2
3	Cbll1
3	Zscan18
3	Strada
3	Tmem41b
3	Zkscan2
3	Cand1
3	Flot1
3	9330151L19Rik
3	Fbxo42
3	Map3k6
3	Naa30
3	Zfp867
3	Cul5
3	Rtn3
3	1810013L24Rik
3	Dzank1
3	Fam126b
3	Dnaja1
3	Rdx
3	Rnf10
3	Cops2
3	Prpf40a
3	Cd164
3	Pdia3
3	Thoc1
3	Rbm27
3	Sugp2
3	Eif3c
3	Ezh2
3	Ivns1abp
3	Wdr20
3	Mpp5
3	Cpd
3	Ythdc1
3	Immt
3	St13
3	Trim44
3	Aimp1
3	Dhx15
3	Ccdc14
3	2021-03-07
3	Kif13b
3	Acin1
3	Fam160a2
3	Matr3
3	Snw1
3	Dmrtc2
3	Zmym6
3	Cbx3
3	Strn4
3	Myo9a
3	Ttc37
3	Cnot7
3	Ctc1
3	Sdcbp
3	Cntd1
3	Msl2
3	Alg8
3	Gabpa
3	Arf3
3	Macrod2
3	Zbtb34
3	Uckl1
3	Ccdc73
3	Nbn
3	Zbtb44
3	Ccdc18
3	Nus1
3	Cenpf
3	Hsp90b1
3	Naa15
3	Spag9
3	Rock1
3	Gnaz
3	Pdik1l
3	Canx
3	Sdad1
4	Ctcfl
4	Hlx
4	Scn8a
4	Eif5b
4	Tmx1
4	Cep83
4	Gnpat
4	Lnpep
4	Dph6
4	Med13
4	Cyb561d1
4	Prpf18
4	Ermard
4	Gmeb1
4	Sypl
4	Klhl11
4	Zfp507
4	Slc4a7
4	Zfp629
4	Fam208b
4	Rttn
4	Tmem8b
4	AI597479
4	Bend6
4	Ccdc71l
4	Dip2b
4	Rc3h1
4	Ncoa2
4	Zfp644
4	Sacm1l
4	Zc3h8
4	Pnpla1
4	Gbp5
4	Gm14085
4	Kcnf1
4	Thsd1
4	4930565N06Rik
4	Cyr61
4	Sema3b
4	Cpne1
4	Pgap1
4	Pigg
4	Fam228b
4	Nedd9
4	Slc35g2
4	Casq1
4	Vcl
4	Ankrd28
4	Plch1
4	Saxo2
4	Rpgrip1l
4	Trim59
4	Klhl24
4	1700029J07Rik
4	Nfya
4	Shcbp1
4	Ttll4
4	Efcab12
4	Stpg1
4	Nsun6
4	Nup160
4	Adam33
4	Lrp8
4	Ddx20
4	Pias1
4	Dtna
4	Zfp57
4	Paxip1
4	Zfp780b
4	2021-03-06
4	Selt
4	Ap4e1
4	Rsbn1l
4	Dennd1b
4	Elmod2
4	Hsd17b4
4	Ddx50
4	Ubn2
4	Atp11c
4	Ppp6r3
4	Dab2ip
4	Gpbp1
4	Smc1b
4	Zkscan1
4	Rsf1
4	D3Ertd751e
4	Rsrc2
4	5730559C18Rik
4	Clec4a1
4	Il15
4	Tmem260
4	Zfp715
4	Synj2bp
4	Acbd5
4	Tchh
4	Fhod3
4	Poli
4	Tbc1d31
4	Nsrp1
4	Tcf20
4	Gm1976
4	Paxbp1
4	Pign
4	Nup214
4	Dido1
4	Als2
4	Ubxn7
4	Tenm3
4	Wee1

## Sheet: UP-cluster1
Category	Term	Count	%	PValue	Genes	List Total	Pop Hits	Pop Total	Fold Enrichment	Bonferroni	Benjamini	FDR
GOTERM_BP_DIRECT	GO:0006351~transcription, DNA-templated	105	18.3566	1.46655e-12	ZFP326, ZFP446, GABPB2, CCNT2, NAB2, ARID4B, IKZF2, YY1, ZFP281, EPC2, DDX17, PIAS3, KDM2A, CSNK2A1, DMTF1, PSPC1, RFX5, TIMELESS, ZSCAN26, CGGBP1, NOTCH2, KHDRBS1, TSHZ3, ANP32A, KMT2C, KMT2B, MYCBP2, CREBL2, NLK, MBTD1, NPAT, HLTF, DHX36, HIVEP1, CAMTA2, SCAI, ZBTB18, SMAD2, CREBBP, POU2F1, SETDB1, ZFP638, PBX3, FOXN3, SMAD5, CDK8, ZFP322A, ZZZ3, GON4L, FUBP1, AGO2, SP3, HNRNPD, EZH1, CREBZF, K…	495	1885	18082	2.03479	2.77607e-09	2.06829e-09	2.053e-09
GOTERM_BP_DIRECT	GO:0006355~regulation of transcription, DNA-templated	119	20.8042	2.1852e-12	ZFP326, GABPB2, CCNT2, NAB2, ARID4B, ZFP606, IKZF2, YY1, ZFP160, ZFP281, EPC2, DDX17, PIAS3, KDM2A, CSNK2A1, RALGAPA1, ZFP617, DMTF1, PSPC1, RFX5, TIMELESS, ZSCAN26, CGGBP1, NOTCH2, KHDRBS1, TSHZ3, ANP32A, ZFP747, KMT2C, ZFP866, KMT2B, MYCBP2, PRDM15, CREBL2, NLK, MBTD1, NPAT, DHX36, HIVEP1, CAMTA2, SCAI, ZBTB18, SMAD2, CREBBP, POU2F1, SETDB1, ZFP638, PBX3, FOXN3, SMAD5, CDK8, ZFP322A, ZZZ3, GON4…	495	2279	18082	1.90741	4.13668e-09	2.06829e-09	2.053e-09
GOTERM_BP_DIRECT	GO:0006397~mRNA processing	32	5.59441	1.30514e-09	ZFP326, KHDRBS1, RBM25, CELF1, CSTF3, CSTF2T, CASC3, PHRF1, PRPF8, IWS1, SART1, SYNCRIP, ALKBH5, 1110037F02RIK, TRA2A, CWC22, RBM39, AQR, USP49, CPSF6, SUPT6, CDC40, PAN2, SFPQ, PRPF39, THRAP3, HNRNPA2B1, LUC7L3, CDK12, GRSF1, SNRNP200, TARDBP	495	322	18082	3.63024	2.47063e-06	8.23544e-07	8.17453e-07
GOTERM_BP_DIRECT	GO:0008380~RNA splicing	25	4.37063	5.15932e-08	ZFP326, RBM25, CELF1, CASC3, PRPF8, IWS1, SART1, SYNCRIP, 1110037F02RIK, TRA2A, CWC22, RBM39, AQR, USP49, ZFP638, SUPT6, CDC40, SFPQ, PRPF39, THRAP3, HNRNPA2B1, LUC7L3, CDK12, SNRNP200, TARDBP	495	241	18082	3.78935	9.76611e-05	2.44165e-05	2.42359e-05
GOTERM_BP_DIRECT	GO:0051301~cell division	31	5.41958	1.52401e-07	CCNT2, SYCP2, ZWILCH, ZFP207, VPS4B, NCAPG2, GNAI3, KIF14, WASL, PDS5B, PDS5A, SMC2, SKA2, PPP1CB, MIS18BP1, POGZ, TPR, KNTC1, CLASP2, KIFC5B, HAUS3, CIT, KLHL9, ASPM, STAG1, PAPD7, TIMELESS, PKN2, BIRC6, CNTROB, KIF20B	495	374	18082	3.02783	0.000288453	5.76989e-05	5.72722e-05
GOTERM_BP_DIRECT	GO:0016569~covalent chromatin modification	25	4.37063	3.2688e-07	KDM5A, KDM5B, SETD2, PHF20, KMT2C, CHD8, KMT2B, CHD2, CHD1, MBTD1, UBN1, HLTF, TLK1, EPC2, WHSC1, SUZ12, USP49, KDM2A, SETDB1, SMARCA5, ASH1L, DEK, MTF2, ZMYND11, EZH1	495	266	18082	3.4332	0.000618593	0.000103131	0.000102368
GOTERM_BP_DIRECT	GO:0007049~cell cycle	40	6.99301	9.51172e-07	MDC1, KHDRBS1, CCNT2, SYCP2, ZWILCH, ZFP207, VPS4B, NCAPG2, GNAI3, HJURP, WASL, PDS5B, SMC2, SKA2, PPP1CB, NPAT, MIS18BP1, POGZ, TPR, TLK1, KNTC1, CLASP2, APPL1, ESCO1, HAUS3, FOXN3, EIF2AK4, CDK11B, CIT, KLHL9, ASPM, RAD50, STAG1, DMTF1, PAPD7, TIMELESS, PKN2, BIRC6, CNTROB, KIF20B	495	614	18082	2.37976	0.00179895	0.000257224	0.000255322
GOTERM_BP_DIRECT	GO:0048511~rhythmic process	16	2.7972	2.22134e-06	KDM5A, KDM5B, CREBBP, CSNK2A1, PRKDC, SIRT1, PPP1CB, RAI1, SFPQ, GRIN3A, THRAP3, SIN3A, PSPC1, HNRNPD, TIMELESS, TOP1	495	128	18082	4.56616	0.00419617	0.000525625	0.000521737
GOTERM_BP_DIRECT	GO:0000398~mRNA splicing, via spliceosome	14	2.44755	1.16672e-05	AQR, USP49, RNPC3, PRPF8, CDC40, SART1, METTL14, PSPC1, NOVA1, SNRNP70, HNRNPA2B1, CWC22, TRA2A, SNRNP200	495	112	18082	4.56616	0.021844	0.002454	0.00243585
GOTERM_BP_DIRECT	GO:0006468~protein phosphorylation	35	6.11888	2.29812e-05	MAST3, PKN3, NPR2, MAST2, PIK3R4, TTK, NLK, MYLK4, STK31, DSTYK, SLK, RPS6KC1, STK38, ABL2, TLK1, IKBKE, PAK2, MAP3K2, SMAD2, CSNK1G3, YES1, CSNK2A1, DYRK1A, EIF2AK4, SMAD5, CDK11B, CIT, CDK8, PEAK1, STK17B, AAK1, POMK, CDK10, PKN2, CDK12	495	576	18082	2.21966	0.0425712	0.00435034	0.00431817
GOTERM_BP_DIRECT	GO:0006396~RNA processing	11	1.92308	2.80983e-05	PRPF39, DHX33, XRN1, CSTF3, DHX57, DHX36, TDRD9, ADAT1, GRSF1, U2SURP, CHERP	495	73	18082	5.50441	0.0518009	0.00483546	0.0047997
GOTERM_BP_DIRECT	GO:0016310~phosphorylation	36	6.29371	3.33648e-05	SMG1, PRKDC, MAST3, PKN3, MAST2, PIK3R4, TTK, PIK3CB, NLK, MYLK4, STK31, DSTYK, SLK, RPS6KC1, STK38, ABL2, TLK1, N4BP2, IKBKE, PAK2, MAP3K2, CSNK1G3, YES1, DYRK1A, EIF2AK4, CDK11B, CIT, CDK8, PIKFYVE, PEAK1, STK17B, PI4KA, POMK, CDK10, PKN2, CDK12	495	612	18082	2.14878	0.0612073	0.00526329	0.00522437
GOTERM_BP_DIRECT	GO:0050684~regulation of mRNA processing	5	0.874126	6.21771e-05	NOVA1, SUPT6, SAFB, CDK11B, IWS1	495	9	18082	20.2941	0.111042	0.00905394	0.00898698
GOTERM_BP_DIRECT	GO:0007067~mitotic nuclear division	20	3.4965	0.000235203	ZWILCH, ZFP207, NCAPG2, HAUS3, PDS5B, WASL, CIT, SMC2, SKA2, KLHL9, ASPM, STAG1, PAPD7, MIS18BP1, TPR, TIMELESS, BIRC6, KNTC1, KIF20B, CLASP2	495	277	18082	2.63749	0.359362	0.0318028	0.0315675
GOTERM_BP_DIRECT	GO:0045892~negative regulation of transcription, DNA-templated	31	5.41958	0.000626771	CREBZF, KDM5B, KHDRBS1, ZFP148, TSHZ3, YWHAB, CHD8, NAB2, ZBTB21, STRN3, PURA, BCLAF1, ZFP281, SIN3A, HIVEP1, ATF7IP, ZBTB18, SMAD2, POU2F1, ZBTB38, CBX1, FOXN3, CBFA2T2, SIRT1, SFPQ, ZFP24, GON4L, PSPC1, SP3, TIMELESS, GZF1	495	579	18082	1.9558	0.694819	0.0790984	0.0785135
GOTERM_BP_DIRECT	GO:0018105~peptidyl-serine phosphorylation	12	2.0979	0.00106806	CSNK1G3, SMG1, PRKDC, MAST3, PKN3, MAST2, STK38, DYRK1A, PKN2, RICTOR, TTK, PAK2	495	133	18082	3.29588	0.867731	0.126365	0.12543
GOTERM_BP_DIRECT	GO:0010501~RNA secondary structure unwinding	7	1.22378	0.00133037	DDX17, DDX6, AGO3, DHX36, AGO2, DDX42, DDX43	495	45	18082	5.68233	0.919546	0.14814	0.147045
GOTERM_BP_DIRECT	GO:0048255~mRNA stabilization	5	0.874126	0.00153907	THRAP3, HNRNPD, MEIOC, AXIN2, RBM46	495	19	18082	9.61297	0.945834	0.159327	0.158149
GOTERM_BP_DIRECT	GO:0046777~protein autophosphorylation	14	2.44755	0.00159917	CSNK1G3, SMG1, YES1, CSNK2A1, DYRK1A, TTK, EIF2AK4, NLK, SLK, PEAK1, STK17B, AAK1, CDK12, PAK2	495	183	18082	2.79459	0.951667	0.159327	0.158149
GOTERM_BP_DIRECT	GO:0015031~protein transport	30	5.24476	0.00183164	RAB1A, STX16, VPS4B, AKAP8, MLC1, SNX32, PTPN23, NAPG, IPO9, RAP1A, XPO1, AP1G1, RAB24, TPR, STXBP5, SEC62, KPNA3, TMED5, TNPO3, ARFGEF2, MON2, NUP155, VPS33B, HOOK3, SNAP91, ARCN1, KLHL20, DOPEY1, NUP54, EXOC1	495	592	18082	1.85115	0.968897	0.173364	0.172082
GOTERM_BP_DIRECT	GO:0051028~mRNA transport	9	1.57343	0.00278701	XPO1, NUP155, HNRNPA2B1, TPR, SUPT6, NUP54, CASC3, IWS1, LRPPRC	495	88	18082	3.73595	0.994924	0.23368	0.231952
GOTERM_BP_DIRECT	GO:0042752~regulation of circadian rhythm	7	1.22378	0.00283234	PPP1CB, KDM5B, SFPQ, PRKDC, PSPC1, HNRNPD, TIMELESS	495	52	18082	4.9174	0.995342	0.23368	0.231952
GOTERM_BP_DIRECT	GO:0070201~regulation of establishment of protein localization	4	0.699301	0.00283922	EPB41L5, CEP192, WHSC1, KIF20B	495	11	18082	13.2834	0.995403	0.23368	0.231952
GOTERM_BP_DIRECT	GO:0051276~chromosome organization	6	1.04895	0.00355731	YY1, BLM, RAD50, SFPQ, RLF, SMC2	495	38	18082	5.76778	0.998824	0.280583	0.278508
GOTERM_BP_DIRECT	GO:0009791~post-embryonic development	10	1.74825	0.00405618	DDX17, SMAD2, KDM5B, SZT2, TIPARP, AGO2, TMTC3, ASH1L, MAPK8IP3, RC3H2	495	114	18082	3.20432	0.999544	0.307134	0.304862
GOTERM_BP_DIRECT	GO:0006974~cellular response to DNA damage stimulus	22	3.84615	0.00596983	MDC1, BLM, SMG1, FANCM, PRKDC, ZBTB38, XPC, CHD2, SIRT1, RAD54B, YY1, RAD50, SFPQ, HERC2, RNF169, BOD1L, TIMELESS, TLK1, EPC2, IKBKE, DTL, SUPT16	495	420	18082	1.91344	0.999988	0.43465	0.431435
GOTERM_BP_DIRECT	GO:0043547~positive regulation of GTPase activity	11	1.92308	0.00686706	RAP1A, RIC1, RASA1, NF1, RAPGEF2, PKP4, ITGA6, MYO9B, DENND6A, SRGAP2, RAPGEF6	495	146	18082	2.75221	0.999998	0.481457	0.477896
GOTERM_BP_DIRECT	GO:0001701~in utero embryonic development	17	2.97203	0.0084363	SMAD2, ZBTB18, NOTCH2, STIL, KDM2A, TSHZ3, CHD8, AMD1, ZFAND5, UBR3, MAPK8IP3, TANC2, EPB41L5, SIN3A, SP3, PLCG1, MYH10	495	299	18082	2.07692	1	0.570354	0.566136
GOTERM_BP_DIRECT	GO:0006913~nucleocytoplasmic transport	5	0.874126	0.00965254	MLXIP, NUP155, ANP32A, TPR, NUP54	495	31	18082	5.89182	1	0.630078	0.625418
GOTERM_BP_DIRECT	GO:0000122~negative regulation of transcription from RNA polymerase II promoter	32	5.59441	0.01029	NOTCH2, KDM5A, ZFP148, CHD8, YY1, XPO1, ZFP281, SIN3A, TPR, HIVEP1, WHSC1, FNIP1, CIC, ATF7IP, SUZ12, ZBTB18, TGIF1, CREBBP, SETDB1, MBD1, CBFA2T2, SIRT1, SFPQ, HNRNPA2B1, RFX5, MTF2, TIMELESS, ZMYND11, EZR, CGGBP1, EZH1, GZF1	495	729	18082	1.60348	1	0.632659	0.62798
GOTERM_BP_DIRECT	GO:0007064~mitotic sister chromatid cohesion	4	0.699301	0.0103605	NAA50, POGZ, PDS5B, PDS5A	495	17	18082	8.59513	1	0.632659	0.62798
GOTERM_BP_DIRECT	GO:0007032~endosome organization	5	0.874126	0.0107983	ARFGEF2, VPS4B, VPS33B, DNAJC13, HOOK3	495	32	18082	5.7077	1	0.638789	0.634064
GOTERM_BP_DIRECT	GO:0032467~positive regulation of cytokinesis	5	0.874126	0.0120283	KIF14, PKP4, PKN2, KIF20B, CIT	495	33	18082	5.53474	1	0.678378	0.67336
GOTERM_BP_DIRECT	GO:0048745~smooth muscle tissue development	4	0.699301	0.0121843	TSHZ3, TIPARP, ZFAND5, NF1	495	18	18082	8.11762	1	0.678378	0.67336
GOTERM_BP_DIRECT	GO:0010793~regulation of mRNA export from nucleus	3	0.524476	0.0142808	SETD2, SUPT6, IWS1	495	7	18082	15.6554	1	0.772385	0.766673
GOTERM_BP_DIRECT	GO:0098609~cell-cell adhesion	12	2.0979	0.0150111	DDX6, CREBBP, PPFIBP1, SLK, YWHAB, STK38, PI4KA, ARFIP1, ESYT2, GAPVD1, ARGLU1, EIF4G2	495	189	18082	2.31932	1	0.782319	0.776533
GOTERM_BP_DIRECT	GO:0051321~meiotic cell cycle	8	1.3986	0.015291	RAD50, MARF1, HFM1, SYCP2, TDRD9, MEIOC, NR2C2, CLASP2	495	95	18082	3.07615	1	0.782319	0.776533
GOTERM_BP_DIRECT	GO:0006417~regulation of translation	9	1.57343	0.0180093	PTCD3, DDX6, UNK, AGO3, AGO2, CASC3, EIF2AK4, EPRS, EIF4G2	495	121	18082	2.71705	1	0.884955	0.87841
GOTERM_BP_DIRECT	GO:0006998~nuclear envelope organization	4	0.699301	0.0186961	CDAN1, NUP155, LMNA, LEMD3	495	21	18082	6.95796	1	0.884955	0.87841
GOTERM_BP_DIRECT	GO:0006333~chromatin assembly or disassembly	3	0.524476	0.0186995	SMARCA5, CHD3, CHD1	495	8	18082	13.6985	1	0.884955	0.87841
GOTERM_BP_DIRECT	GO:0000723~telomere maintenance	5	0.874126	0.0195085	BLM, RAD50, SMG1, XRN1, PRKDC	495	38	18082	4.80649	1	0.900723	0.894062
GOTERM_BP_DIRECT	GO:0000209~protein polyubiquitination	8	1.3986	0.0228229	ANKIB1, MGRN1, HLTF, UBE4B, BFAR, DTL, RC3H2, RNF111	495	103	18082	2.83723	1	1	0.993129
GOTERM_BP_DIRECT	GO:0016233~telomere capping	3	0.524476	0.0236121	RAD50, PRKDC, HNRNPA2B1	495	9	18082	12.1764	1	1	0.993129
GOTERM_BP_DIRECT	GO:0006886~intracellular protein transport	13	2.27273	0.0263198	RAB1A, RPH3AL, RIC1, STX16, MYO7A, KLC1, NAPG, IPO9, XPO1, AP1G1, RUNDC1, TLK1, ARFIP1	495	232	18082	2.0469	1	1	0.993129
GOTERM_BP_DIRECT	GO:0032206~positive regulation of telomere maintenance	3	0.524476	0.0289882	RAD50, DHX36, GNL3	495	10	18082	10.9588	1	1	0.993129
GOTERM_BP_DIRECT	GO:0042787~protein ubiquitination involved in ubiquitin-dependent protein catabolic process	9	1.57343	0.0308536	HERC2, ANKIB1, HECTD2, SPOPL, UBE4B, BFAR, FBXL14, RNF111, KLHL20	495	134	18082	2.45346	1	1	0.993129
GOTERM_BP_DIRECT	GO:0051726~regulation of cell cycle	8	1.3986	0.0339829	SFPQ, FIGNL1, MADD, CDK10, LEMD3, TARDBP, DTL, PHACTR4	495	112	18082	2.60924	1	1	0.993129
GOTERM_BP_DIRECT	GO:0072091~regulation of stem cell proliferation	3	0.524476	0.0347991	AGO3, NCOA3, DGCR8	495	11	18082	9.96253	1	1	0.993129
GOTERM_BP_DIRECT	GO:0032784~regulation of DNA-templated transcription, elongation	3	0.524476	0.0410171	ZFP326, SUPT6, IWS1	495	12	18082	9.13232	1	1	0.993129
GOTERM_BP_DIRECT	GO:1901673~regulation of mitotic spindle assembly	3	0.524476	0.0410171	VPS4B, TPR, CEP97	495	12	18082	9.13232	1	1	0.993129
GOTERM_BP_DIRECT	GO:0032259~methylation	10	1.74825	0.0427915	METTL14, SETD2, SETDB1, KMT2C, KMT2B, TRMT13, MTR, ASH1L, WHSC1, EZH1	495	169	18082	2.1615	1	1	0.993129
GOTERM_BP_DIRECT	GO:0007093~mitotic cell cycle checkpoint	4	0.699301	0.0437885	PURA, ZWILCH, KNTC1, TTK	495	29	18082	5.03852	1	1	0.993129
GOTERM_BP_DIRECT	GO:0043484~regulation of RNA splicing	4	0.699301	0.0437885	ZFP326, CELF1, SNRNP70, CDK12	495	29	18082	5.03852	1	1	0.993129
GOTERM_BP_DIRECT	GO:0031054~pre-miRNA processing	3	0.524476	0.0476156	ZCCHC11, AGO3, AGO2	495	13	18082	8.42984	1	1	0.993129
GOTERM_BP_DIRECT	GO:0002087~regulation of respiratory gaseous exchange by neurological system process	3	0.524476	0.0476156	TSHZ3, PBX3, GLS	495	13	18082	8.42984	1	1	0.993129
GOTERM_BP_DIRECT	GO:0030033~microvillus assembly	3	0.524476	0.0476156	RAPGEF2, EZR, RAPGEF6	495	13	18082	8.42984	1	1	0.993129
GOTERM_BP_DIRECT	GO:0045744~negative regulation of G-protein coupled receptor protein signaling pathway	3	0.524476	0.0476156	RPH3AL, YWHAB, MGRN1	495	13	18082	8.42984	1	1	0.993129
GOTERM_BP_DIRECT	GO:0035556~intracellular signal transduction	18	3.14685	0.0495533	SMAD2, ARFGEF2, MAST3, PKN3, MAST2, NPR2, MYO9B, NLK, CIT, DSTYK, PIKFYVE, STK17B, STK38, RASA2, TLK1, PKN2, PLCG1, SOCS4	495	400	18082	1.64382	1	1	0.993129
GOTERM_BP_DIRECT	GO:0001843~neural tube closure	7	1.22378	0.0498247	TGIF1, SETD2, STIL, KDM2A, MTHFD1L, KIF20B, PHACTR4	495	97	18082	2.63613	1	1	0.993129
GOTERM_BP_DIRECT	GO:2001032~regulation of double-strand break repair via nonhomologous end joining	2	0.34965	0.0538951	DEK, WHSC1	495	2	18082	36.5293	1	1	0.993129
GOTERM_BP_DIRECT	GO:0035617~stress granule disassembly	2	0.34965	0.0538951	KIF5B, KLC1	495	2	18082	36.5293	1	1	0.993129
GOTERM_BP_DIRECT	GO:0034728~nucleosome organization	2	0.34965	0.0538951	SETD2, SUPT6	495	2	18082	36.5293	1	1	0.993129
GOTERM_BP_DIRECT	GO:0036228~protein targeting to nuclear inner membrane	2	0.34965	0.0538951	NUP155, NUP54	495	2	18082	36.5293	1	1	0.993129
GOTERM_BP_DIRECT	GO:0021897~forebrain astrocyte development	2	0.34965	0.0538951	NF1, KRAS	495	2	18082	36.5293	1	1	0.993129
GOTERM_BP_DIRECT	GO:0071407~cellular response to organic cyclic compound	6	1.04895	0.0542439	RAP1A, TIPARP, ITGA6, AXIN2, SMAD5, PAK2	495	75	18082	2.92234	1	1	0.993129
GOTERM_BP_DIRECT	GO:0045947~negative regulation of translational initiation	3	0.524476	0.0545694	AGO2, TPR, EIF2AK4	495	14	18082	7.82771	1	1	0.993129
GOTERM_BP_DIRECT	GO:0034968~histone lysine methylation	3	0.524476	0.0545694	SETD2, SETDB1, KMT2B	495	14	18082	7.82771	1	1	0.993129
GOTERM_BP_DIRECT	GO:0006281~DNA repair	15	2.62238	0.0555278	MDC1, BLM, SMG1, FANCM, PRKDC, XPC, PDS5B, PDS5A, YY1, RAD50, SFPQ, HERC2, BOD1L, EPC2, SUPT16	495	318	18082	1.72308	1	1	0.993129
GOTERM_BP_DIRECT	GO:0051297~centrosome organization	4	0.699301	0.0560152	HAUS3, BNIP2, HAUS6, CHD3	495	32	18082	4.56616	1	1	0.993129
GOTERM_BP_DIRECT	GO:0031047~gene silencing by RNA	5	0.874126	0.0564464	TDRKH, ZCCHC11, AGO3, AGO2, TDRD9	495	53	18082	3.44616	1	1	0.993129
GOTERM_BP_DIRECT	GO:0006897~endocytosis	10	1.74825	0.0609361	EEA1, CSNK1G3, RAB1A, HIP1, FKBP15, AAK1, SNX32, ESYT2, PIK3CB, GAPVD1	495	181	18082	2.01819	1	1	0.993129
GOTERM_BP_DIRECT	GO:0006511~ubiquitin-dependent protein catabolic process	9	1.57343	0.0609699	USP49, USP31, USP9Y, TTC3, USP34, UBR3, USP40, UBE4B, DTL	495	154	18082	2.13483	1	1	0.993129
GOTERM_BP_DIRECT	GO:0046847~filopodium assembly	3	0.524476	0.0618542	ITGA6, EZR, SRGAP2	495	15	18082	7.30586	1	1	0.993129
GOTERM_BP_DIRECT	GO:0006275~regulation of DNA replication	3	0.524476	0.0618542	ANKRD17, ESCO1, ZBTB38	495	15	18082	7.30586	1	1	0.993129
GOTERM_BP_DIRECT	GO:0007018~microtubule-based movement	6	1.04895	0.062186	KIF5B, KIFC5B, KIF14, KIF1B, KLC1, KIF20B	495	78	18082	2.80995	1	1	0.993129
GOTERM_BP_DIRECT	GO:0016579~protein deubiquitination	6	1.04895	0.062186	USP49, USP31, USP54, USP9Y, USP34, USP40	495	78	18082	2.80995	1	1	0.993129
GOTERM_BP_DIRECT	GO:0009790~embryo development	6	1.04895	0.0649717	RASA1, SMARCA5, TIMELESS, UBR3, KIF1B, RICTOR	495	79	18082	2.77438	1	1	0.993129
GOTERM_BP_DIRECT	GO:2000114~regulation of establishment of cell polarity	3	0.524476	0.0694467	KRIT1, RICTOR, KIF20B	495	16	18082	6.84924	1	1	0.993129
GOTERM_BP_DIRECT	GO:0007020~microtubule nucleation	3	0.524476	0.0694467	TUBGCP6, CEP192, CLASP2	495	16	18082	6.84924	1	1	0.993129
GOTERM_BP_DIRECT	GO:0061028~establishment of endothelial barrier	3	0.524476	0.0694467	RAP1A, RAPGEF2, EZR	495	16	18082	6.84924	1	1	0.993129
GOTERM_BP_DIRECT	GO:0061025~membrane fusion	4	0.699301	0.0696771	UBXN2B, STX16, VPS33B, NAPG	495	35	18082	4.17478	1	1	0.993129
GOTERM_BP_DIRECT	GO:0016567~protein ubiquitination	16	2.7972	0.0736979	ANKIB1, MYCBP2, UBE4B, SIRT1, RC3H2, KLHL20, KLHL9, CDK8, HERC2, RNF169, RNF103, TRAF5, BIRC6, SOCS4, RNF111, TRIM23	495	362	18082	1.61455	1	1	0.993129
GOTERM_BP_DIRECT	GO:0031122~cytoplasmic microtubule organization	4	0.699301	0.0745347	SLK, FIGNL1, TUBGCP6, HOOK3	495	36	18082	4.05881	1	1	0.993129
GOTERM_BP_DIRECT	GO:0048015~phosphatidylinositol-mediated signaling	4	0.699301	0.0745347	PI4KA, PIK3CB, EZR, EXOC1	495	36	18082	4.05881	1	1	0.993129
GOTERM_BP_DIRECT	GO:0047496~vesicle transport along microtubule	3	0.524476	0.0773249	RAB1A, KIF5B, KIFC5B	495	17	18082	6.44635	1	1	0.993129
GOTERM_BP_DIRECT	GO:0030048~actin filament-based movement	3	0.524476	0.0773249	MYO9B, MYO7A, MYH10	495	17	18082	6.44635	1	1	0.993129
GOTERM_BP_DIRECT	GO:0006895~Golgi to endosome transport	3	0.524476	0.0773249	DOPEY1, MON2, KLHL20	495	17	18082	6.44635	1	1	0.993129
GOTERM_BP_DIRECT	GO:1904222~positive regulation of serine C-palmitoyltransferase activity	2	0.34965	0.0797455	SERINC1, SERINC5	495	3	18082	24.3529	1	1	0.993129
GOTERM_BP_DIRECT	GO:0097676~histone H3-K36 dimethylation	2	0.34965	0.0797455	SETD2, ASH1L	495	3	18082	24.3529	1	1	0.993129
GOTERM_BP_DIRECT	GO:1904219~positive regulation of CDP-diacylglycerol-serine O-phosphatidyltransferase activity	2	0.34965	0.0797455	SERINC1, SERINC5	495	3	18082	24.3529	1	1	0.993129
GOTERM_BP_DIRECT	GO:0010468~regulation of gene expression	14	2.44755	0.0828953	SETD2, TSHZ3, KMT2C, TMTC3, ASH1L, TOB2, MAPK8IP3, RC3H2, NPAT, MARF1, NF1, RICTOR, STXBP5, MEGF8	495	308	18082	1.66042	1	1	0.993129
GOTERM_BP_DIRECT	GO:0006406~mRNA export from nucleus	4	0.699301	0.0846835	ALKBH5, NUP155, HNRNPA2B1, BC005561	495	38	18082	3.84519	1	1	0.993129
GOTERM_BP_DIRECT	GO:0032922~circadian regulation of gene expression	5	0.874126	0.085203	KDM5A, PPP1CB, RAI1, TOP1, SIRT1	495	61	18082	2.9942	1	1	0.993129
GOTERM_BP_DIRECT	GO:0010824~regulation of centrosome duplication	3	0.524476	0.0854674	XPO1, VPS4B, CHORDC1	495	18	18082	6.08822	1	1	0.993129
GOTERM_BP_DIRECT	GO:0048026~positive regulation of mRNA splicing, via spliceosome	3	0.524476	0.0854674	THRAP3, SNRNP70, TRA2A	495	18	18082	6.08822	1	1	0.993129
GOTERM_BP_DIRECT	GO:0007094~mitotic spindle assembly checkpoint	3	0.524476	0.0854674	ZFP207, TPR, CEP192	495	18	18082	6.08822	1	1	0.993129
GOTERM_BP_DIRECT	GO:0051693~actin filament capping	3	0.524476	0.0854674	CAPZA2, VILL, SPTAN1	495	18	18082	6.08822	1	1	0.993129
GOTERM_BP_DIRECT	GO:0006606~protein import into nucleus	5	0.874126	0.0933224	IPO9, NUP155, TPR, KPNA3, TNPO3	495	63	18082	2.89915	1	1	0.993129
GOTERM_BP_DIRECT	GO:0006302~double-strand break repair	5	0.874126	0.0933224	RAD50, MARF1, PRKDC, SMARCA5, MEIOC	495	63	18082	2.89915	1	1	0.993129
GOTERM_BP_DIRECT	GO:1901224~positive regulation of NIK/NF-kappaB signaling	3	0.524476	0.0938542	CREBBP, AGO3, RC3H2	495	19	18082	5.76778	1	1	0.993129
GOTERM_BP_DIRECT	GO:0034446~substrate adhesion-dependent cell spreading	4	0.699301	0.0953844	RAB1A, PEAK1, KIF14, SRGAP2	495	40	18082	3.65293	1	1	0.993129
GOTERM_BP_DIRECT	GO:0042254~ribosome biogenesis	6	1.04895	0.0965595	IPO9, KRR1, NVL, GTPBP10, URB2, GNL3	495	89	18082	2.46265	1	1	0.993129
GOTERM_BP_DIRECT	GO:0045860~positive regulation of protein kinase activity	5	0.874126	0.0975149	RAP1A, RAPGEF2, TAB2, AXIN2, PPP1R9A	495	64	18082	2.85385	1	1	0.993129

## Sheet: UP-cluster2
Category	Term	Count	%	PValue	Genes	List Total	Pop Hits	Pop Total	Fold Enrichment	Bonferroni	Benjamini	FDR
GOTERM_BP_DIRECT	GO:0016569~covalent chromatin modification	25	6.52742	4.3412e-10	DNMT1, KDM3B, KMT2A, CHD9, CHD7, VPRBP, CHD6, EHMT1, MYSM1, RCBTB1, NSD1, SMARCAD1, JAK2, JARID2, BRD4, RNF20, SMARCC1, DNMT3A, ARID1A, KANSL1, KAT6A, TET3, FAM175A, ANP32E, KDM7A	351	266	18082	4.8417	9.38567e-07	9.38567e-07	9.30319e-07
GOTERM_BP_DIRECT	GO:0006355~regulation of transcription, DNA-templated	82	21.4099	2.83451e-08	GM14124, PHTF2, ICE1, CHD9, CHD7, CHD6, AHR, RBPJ, MYSM1, RCBTB1, MED12, ZFP120, EP300, JARID2, NEO1, SOX4, TRP53INP1, ZFP280C, NCOA1, SMARCC1, ZFP334, ZFP532, CNOT6L, ZFP536, DNMT3A, SOX11, ETV3, ARID1A, BAZ1B, ZFP518A, ERN1, HIC2, ZFP292, RFX7, NFX1, KAT6A, ZFP692, LCOR, ZFP652, CLOCK, AJUBA, KDM7A, NFAT5, NOTCH3, DNMT1, KDM3B, INO80D, KMT2A, ZFP946, PLAG1, ZFP229, VPRBP, HIF1A, FOXO1, ZBTB41, …	351	2279	18082	1.85357	6.12802e-05	3.0641e-05	3.03717e-05
GOTERM_BP_DIRECT	GO:0006351~transcription, DNA-templated	71	18.5379	6.01891e-08	PHTF2, ICE1, CHD9, CHD7, CHD6, AHR, RBPJ, MYSM1, RCBTB1, MED12, ZFP120, EP300, JARID2, SOX4, TRP53INP1, ZFP280C, NCOA1, SMARCC1, ZFP532, CNOT6L, PEG3, ZFP536, DNMT3A, SOX11, ETV3, ARID1A, BAZ1B, ZFP518A, ERN1, HIC2, ZFP292, NFX1, KAT6A, ZFP692, LCOR, ZFP652, CLOCK, AJUBA, KDM7A, NFAT5, NOTCH3, DNMT1, KDM3B, INO80D, KMT2A, PLAG1, VPRBP, HIF1A, FOXO1, ZBTB41, NSD1, TGS1, E2F3, BRD4, CASP8AP2, ZBTB1…	351	1885	18082	1.94038	0.00013012	4.33763e-05	4.29951e-05
GOTERM_BP_DIRECT	GO:0000122~negative regulation of transcription from RNA polymerase II promoter	32	8.35509	3.69974e-05	ZFP568, NOTCH3, DNMT1, VPRBP, EHMT1, AHR, RBPJ, HIF1A, NSD1, EP300, JARID2, SKIL, FNIP2, PEG3, WFS1, PHF12, ZFP536, DNMT3A, SOX11, DICER1, ARID1A, ETV3, REST, DLG1, PER3, YEATS2, NFX1, TRAF6, PHF14, CTNNB1, LCOR, AJUBA	351	729	18082	2.26132	0.0768742	0.0199971	0.0198213
GOTERM_BP_DIRECT	GO:0045893~positive regulation of transcription, DNA-templated	27	7.04961	6.02575e-05	KMT2A, AHR, RBPJ, HIF1A, FOXO1, LRP6, MED12, NSD1, EP300, E2F3, SOX4, TRP53INP1, RNF20, NCOA1, SMARCC1, NFATC3, SOX11, ARID1A, FOXN2, REST, FUBP3, KAT6A, CTNNB1, PHIP, CLOCK, KDM7A, BMPR1A	351	576	18082	2.4148	0.122151	0.0247697	0.0245521
GOTERM_BP_DIRECT	GO:0031047~gene silencing by RNA	8	2.08877	6.87412e-05	TRIM71, CNOT6, LIN28B, CNOT6L, DICER1, AJUBA, TNRC6A, TNRC6B	351	53	18082	7.77595	0.138107	0.0247697	0.0245521
GOTERM_BP_DIRECT	GO:0001843~neural tube closure	10	2.61097	0.000110089	MED12, TRIM71, CECR2, APAF1, ROCK2, TRAF6, TSC2, TSC1, ARID1A, LRP6	351	97	18082	5.31089	0.211817	0.0340016	0.0337028
GOTERM_BP_DIRECT	GO:0000209~protein polyubiquitination	10	2.61097	0.000174689	RNF20, TRIM6, ITCH, SHPRH, TNKS2, TRAF6, HUWE1, PELI1, NHLRC1, DZIP3	351	103	18082	5.00152	0.314571	0.0438589	0.0434735
GOTERM_BP_DIRECT	GO:0007507~heart development	16	4.17755	0.000182576	CXADR, NFATC3, TSC2, RBPJ, MED12, NDST1, AKAP13, POFUT1, GNAQ, SH3PXD2B, CTNNB1, EP300, ATM, TRP53BP2, SOX4, BMPR1A	351	261	18082	3.15805	0.326162	0.0438589	0.0434735
GOTERM_BP_DIRECT	GO:0006974~cellular response to DNA damage stimulus	21	5.48303	0.000213274	GEN1, SHPRH, INO80D, HUWE1, REV1, SMC3, BAZ1B, FOXO1, TICRR, PIDD1, APC, TAOK1, TRAF6, FAM175A, SMARCAD1, NEK1, ATM, TOPBP1, ERCC6, FNIP2, CLOCK	351	420	18082	2.57578	0.36944	0.0461098	0.0457046
GOTERM_BP_DIRECT	GO:0016310~phosphorylation	26	6.78851	0.000384527	DGKE, BMPR2, PANK3, ROCK2, VPRBP, PRKX, PIK3C2A, NEK1, TRPM7, CSK, JAK2, SEPHS1, MAP3K1, DAPK1, MINK1, EIF2AK3, BAZ1B, CDC42BPA, MTOR, ERN1, PRKD3, TAOK1, RPS6KB2, ATM, ULK1, BMPR1A	351	612	18082	2.18857	0.564607	0.0732618	0.072618
GOTERM_BP_DIRECT	GO:0043087~regulation of GTPase activity	8	2.08877	0.00044052	SYDE2, SIPA1L1, PLXNA1, TSC1, POT1B, AGRN, AJUBA, MTOR	351	71	18082	5.80458	0.614268	0.0732618	0.072618
GOTERM_BP_DIRECT	GO:0019827~stem cell population maintenance	8	2.08877	0.00044052	MED12, APC, SETD1A, CTNNB1, DICER1, ARID1A, SMC3, BMPR1A	351	71	18082	5.80458	0.614268	0.0732618	0.072618
GOTERM_BP_DIRECT	GO:0001756~somitogenesis	7	1.82768	0.000723929	MED12, POFUT1, EP300, ATM, RBPJ, BMPR1A, LRP6	351	56	18082	6.43946	0.791059	0.111795	0.110813
GOTERM_BP_DIRECT	GO:0010212~response to ionizing radiation	7	1.82768	0.000796115	FAM175A, DNMT3A, NEK1, ATM, TOPBP1, TRP53BP2, TICRR	351	57	18082	6.32649	0.821271	0.113739	0.112739
GOTERM_BP_DIRECT	GO:0008104~protein localization	8	2.08877	0.000841729	DLG1, NBEA, CROCC, LRBA, KIF5A, PLOD3, TSC2, ULK1	351	79	18082	5.21678	0.838069	0.113739	0.112739
GOTERM_BP_DIRECT	GO:0046777~protein autophosphorylation	12	3.13316	0.000900688	ERN1, DAPK1, MINK1, EIF2AK3, ATM, TRPM7, ULK1, PRKX, CSK, JAK2, MTOR, BRD4	351	183	18082	3.37808	0.857465	0.114546	0.11354
GOTERM_BP_DIRECT	GO:0045944~positive regulation of transcription from RNA polymerase II promoter	35	9.13838	0.000962423	NOTCH3, NFAT5, BMPR2, KMT2A, PLAG1, CHD7, RBPJ, MYSM1, HIF1A, FOXO1, LRP6, MLLT6, MED12, EP300, JAK2, SOX4, BRD4, NCOA1, SMARCC1, PEG3, NFATC3, TSC2, SOX11, DICER1, BCL9, FUBP3, ZFP292, TRAF6, NCL, TET3, CTNNB1, PHIP, AGRN, CLOCK, BMPR1A	351	995	18082	1.81211	0.87529	0.115598	0.114582
GOTERM_BP_DIRECT	GO:0072659~protein localization to plasma membrane	7	1.82768	0.00124399	C2CD5, DLG1, STXBP1, FCHO2, MYO5A, RAC1, LRP6	351	62	18082	5.81629	0.9322	0.141554	0.14031
GOTERM_BP_DIRECT	GO:0061024~membrane organization	7	1.82768	0.00135293	SGCE, C2CD5, RALGAPB, CHP1, MYO5A, EXOC5, STX4A	351	63	18082	5.72396	0.946443	0.143186	0.141928
GOTERM_BP_DIRECT	GO:0030900~forebrain development	8	2.08877	0.0013908	NOTCH3, TOP2B, NDST1, TWSG1, APAF1, CTNNB1, ARID1A, LRP6	351	86	18082	4.79216	0.950659	0.143186	0.141928
GOTERM_BP_DIRECT	GO:0032007~negative regulation of TOR signaling	5	1.30548	0.00170282	DDIT4, TSC2, TSC1, UBR2, HIF1A	351	27	18082	9.53994	0.974894	0.160065	0.158658
GOTERM_BP_DIRECT	GO:1901216~positive regulation of neuron death	5	1.30548	0.00170282	DDIT4, ATM, TRP53BP2, MTOR, SSH1	351	27	18082	9.53994	0.974894	0.160065	0.158658
GOTERM_BP_DIRECT	GO:0006914~autophagy	10	2.61097	0.00180369	EPG5, CISD2, ULK1, NHLRC1, RAB39, FNBP1L, FOXO1, MTOR, TRP53INP1, ATG2B	351	142	18082	3.62786	0.979821	0.162482	0.161054
GOTERM_BP_DIRECT	GO:0006468~protein phosphorylation	23	6.00522	0.00200053	MAP3K1, BMPR2, DAPK1, ROCK2, MINK1, EIF2AK3, ADAM10, PRKX, CDC42BPA, MTOR, ERN1, PRKD3, TAOK1, RPS6KB2, NEK1, ULK1, ATM, TRPM7, CSK, JAK2, FNIP2, BMPR1A, BRD4	351	576	18082	2.05705	0.986826	0.173006	0.171485
GOTERM_BP_DIRECT	GO:0006417~regulation of translation	9	2.34987	0.00245948	CNOT6, CPEB1, CNOT6L, DAPK1, EIF2AK3, TSC1, TNRC6A, PUM2, TNRC6B	351	121	18082	3.83174	0.995126	0.204515	0.202718
GOTERM_BP_DIRECT	GO:0001935~endothelial cell proliferation	4	1.04439	0.00275198	ERN1, DLG1, BMPR2, PRKX	351	15	18082	13.7375	0.997415	0.220362	0.218425
GOTERM_BP_DIRECT	GO:0050821~protein stabilization	9	2.34987	0.00348047	PER3, WFS1, GNAQ, STXBP1, EP300, CHP1, TSC1, SOX4, HSPD1	351	128	18082	3.6222	0.999467	0.268742	0.26638
GOTERM_BP_DIRECT	GO:0030334~regulation of cell migration	7	1.82768	0.00376864	MAP3K1, APC, MINK1, PRKX, RAC1, AJUBA, MYSM1	351	77	18082	4.68324	0.999715	0.280958	0.278489
GOTERM_BP_DIRECT	GO:0051056~regulation of small GTPase mediated signal transduction	4	1.04439	0.00472788	RALGAPB, SIPA1L1, TSC2, CDC42BPA	351	18	18082	11.4479	0.999964	0.340723	0.337728
GOTERM_BP_DIRECT	GO:0030513~positive regulation of BMP signaling pathway	5	1.30548	0.00498622	TWSG1, BMPR2, SOX11, RBPJ, NEO1	351	36	18082	7.15495	0.99998	0.347749	0.344693
GOTERM_BP_DIRECT	GO:0031334~positive regulation of protein complex assembly	4	1.04439	0.0055347	ICE1, FNIP2, AJUBA, MPP7	351	19	18082	10.8454	0.999994	0.373938	0.370652
GOTERM_BP_DIRECT	GO:0043065~positive regulation of apoptotic process	15	3.91645	0.00594775	NCOA1, HIF1A, IGF2R, FOXO1, LRP6, HSPD1, REST, APC, TRAF6, CTNNB1, ATM, TRPM7, JAK2, SOX4, TRP53INP1	351	335	18082	2.30667	0.999997	0.389667	0.386243
GOTERM_BP_DIRECT	GO:0009791~post-embryonic development	8	2.08877	0.00674108	KMT2A, PLEKHA1, USP9X, GNAQ, ATM, DICER1, IGF2R, MTOR	351	114	18082	3.61513	1	0.428311	0.424547
GOTERM_BP_DIRECT	GO:0001932~regulation of protein phosphorylation	6	1.56658	0.00693381	TADA2A, PHIP, DICER1, AGRN, FNIP2, MTOR	351	62	18082	4.98539	1	0.428311	0.424547
GOTERM_BP_DIRECT	GO:0031641~regulation of myelination	4	1.04439	0.00738291	DLG1, CTNNB1, DICER1, MTOR	351	21	18082	9.81251	1	0.431401	0.42761
GOTERM_BP_DIRECT	GO:0035162~embryonic hemopoiesis	4	1.04439	0.00738291	KMT2A, KAT6A, AHR, HIF1A	351	21	18082	9.81251	1	0.431401	0.42761
GOTERM_BP_DIRECT	GO:0010508~positive regulation of autophagy	5	1.30548	0.00794932	TSC2, ULK1, HIF1A, FOXO1, TRP53INP1	351	41	18082	6.2824	1	0.436193	0.432359
GOTERM_BP_DIRECT	GO:0008285~negative regulation of cell proliferation	16	4.17755	0.00818405	KMT2A, TSC2, SIRT6, TSC1, ETV3, RBPJ, REST, CPEB1, APC, PHF14, CTNNB1, CSK, JAK2, JARID2, SOX4, TRP53INP1	351	384	18082	2.14649	1	0.436193	0.432359
GOTERM_BP_DIRECT	GO:0035264~multicellular organism growth	8	2.08877	0.00884076	PLEKHA1, TNKS2, PLAG1, NEK1, ATM, DICER1, ERCC6, MTOR	351	120	18082	3.43438	1	0.436193	0.432359
GOTERM_BP_DIRECT	GO:0006897~endocytosis	10	2.61097	0.00884295	TFRC, NCL, WIPF2, FCHO2, ANKFY1, RAC1, PIK3C2A, SNX30, FNBP1L, LRP6	351	181	18082	2.84617	1	0.436193	0.432359
GOTERM_BP_DIRECT	GO:0032088~negative regulation of NF-kappaB transcription factor activity	6	1.56658	0.00899701	CYLD, RWDD3, ITCH, TRAF3, PELI1, CHP1	351	66	18082	4.68324	1	0.436193	0.432359
GOTERM_BP_DIRECT	GO:0006281~DNA repair	14	3.65535	0.00924231	GEN1, SHPRH, INO80D, HUWE1, REV1, SMC3, MTOR, TICRR, TAOK1, FAM175A, SMARCAD1, ATM, TOPBP1, ERCC6	351	318	18082	2.26799	1	0.436193	0.432359
GOTERM_BP_DIRECT	GO:0001974~blood vessel remodeling	5	1.30548	0.00939992	BMPR2, CHD7, NFATC3, AHR, RBPJ	351	43	18082	5.99019	1	0.436193	0.432359
GOTERM_BP_DIRECT	GO:0006306~DNA methylation	4	1.04439	0.00955488	DNMT1, KMT2A, DNMT3A, EHMT1	351	23	18082	8.95925	1	0.436193	0.432359
GOTERM_BP_DIRECT	GO:0016239~positive regulation of macroautophagy	4	1.04439	0.00955488	SCOC, TSC2, ULK1, HIF1A	351	23	18082	8.95925	1	0.436193	0.432359
GOTERM_BP_DIRECT	GO:0006919~activation of cysteine-type endopeptidase activity involved in apoptotic process	6	1.56658	0.00957233	CASP8AP2, PIDD1, APAF1, EIF2AK3, JAK2, HSPD1	351	67	18082	4.61334	1	0.436193	0.432359
GOTERM_BP_DIRECT	GO:0003183~mitral valve morphogenesis	3	0.78329	0.00968421	BMPR2, SOX4, BMPR1A	351	8	18082	19.3184	1	0.436193	0.432359
GOTERM_BP_DIRECT	GO:0010628~positive regulation of gene expression	16	4.17755	0.0113201	NFAT5, DNMT1, ROCK2, PLAG1, EIF2AK3, SOX11, DICER1, RBPJ, HIF1A, MTOR, TRIM6, FUBP3, KAT6A, CTNNB1, EP300, TRP53INP1	351	399	18082	2.06579	1	0.499471	0.495082
GOTERM_BP_DIRECT	GO:0035019~somatic stem cell population maintenance	5	1.30548	0.0118816	BCL9, APC, KAT6A, RBPJ, SOX4	351	46	18082	5.59953	1	0.501457	0.49705
GOTERM_BP_DIRECT	GO:0043044~ATP-dependent chromatin remodeling	4	1.04439	0.0120612	CECR2, SMARCC1, SMARCAD1, ARID1A	351	25	18082	8.24251	1	0.501457	0.49705
GOTERM_BP_DIRECT	GO:0017148~negative regulation of translation	6	1.56658	0.0121265	TRIM71, CPEB1, DAPK1, EIF2AK3, TSC1, PATL1	351	71	18082	4.35344	1	0.501457	0.49705
GOTERM_BP_DIRECT	GO:0045906~negative regulation of vasoconstriction	3	0.78329	0.0122929	BMPR2, AHR, HIF1A	351	9	18082	17.1719	1	0.501457	0.49705
GOTERM_BP_DIRECT	GO:0001666~response to hypoxia	10	2.61097	0.0126786	APAF1, DDIT4, NFATC3, TSC2, EP300, ATM, HIF1A, AJUBA, SOX4, HSPD1	351	192	18082	2.68311	1	0.507616	0.503155
GOTERM_BP_DIRECT	GO:0030968~endoplasmic reticulum unfolded protein response	5	1.30548	0.0137488	ERN1, WFS1, EIF2AK3, UGGT1, ERO1L	351	48	18082	5.36622	1	0.540453	0.535704
GOTERM_BP_DIRECT	GO:0006493~protein O-linked glycosylation	4	1.04439	0.0149097	POFUT1, GALNT1, TET3, TRAK2	351	27	18082	7.63195	1	0.574401	0.569353
GOTERM_BP_DIRECT	GO:0071044~histone mRNA catabolic process	3	0.78329	0.0151711	PAPD4, ATM, DCP2	351	10	18082	15.4547	1	0.574401	0.569353
GOTERM_BP_DIRECT	GO:0042787~protein ubiquitination involved in ubiquitin-dependent protein catabolic process	8	2.08877	0.0155508	ITCH, RMND5A, GAN, UBA6, HUWE1, CUL1, UBR4, DZIP3	351	134	18082	3.07556	1	0.574401	0.569353
GOTERM_BP_DIRECT	GO:0007010~cytoskeleton organization	7	1.82768	0.0156751	GAN, PHIP, RAC1, CDC42BPA, BRWD1, AJUBA, WASF3	351	104	18082	3.4674	1	0.574401	0.569353
GOTERM_BP_DIRECT	GO:0008286~insulin receptor signaling pathway	5	1.30548	0.0168821	ZFP106, SMARCC1, GRB10, PHIP, FOXO1	351	51	18082	5.05056	1	0.598345	0.593087
GOTERM_BP_DIRECT	GO:0021915~neural tube development	5	1.30548	0.0168821	MED12, TRIM71, CECR2, PLOD3, LRP6	351	51	18082	5.05056	1	0.598345	0.593087
GOTERM_BP_DIRECT	GO:0010468~regulation of gene expression	13	3.39426	0.0172025	EIF4A2, DDX3Y, DNMT1, KMT2A, PEG3, DNMT3A, AHR, DICER1, TC2N, RBPJ, HIF1A, CTNNB1, ULK1	351	308	18082	2.17436	1	0.598355	0.593097
GOTERM_BP_DIRECT	GO:0001501~skeletal system development	7	1.82768	0.0178022	GNAQ, CHD7, SH3PXD2B, EIF2AK3, CTNNB1, SOX11, SOX4	351	107	18082	3.37018	1	0.598355	0.593097
GOTERM_BP_DIRECT	GO:0006366~transcription from RNA polymerase II promoter	8	2.08877	0.0179962	NFAT5, SCAF8, BMPR2, ZFP536, LCOR, AHR, HIF1A, MED13L	351	138	18082	2.98642	1	0.598355	0.593097
GOTERM_BP_DIRECT	GO:0048096~chromatin-mediated maintenance of transcription	3	0.78329	0.0183076	SETD1A, CTNNB1, BAZ1B	351	11	18082	14.0497	1	0.598355	0.593097
GOTERM_BP_DIRECT	GO:2000637~positive regulation of gene silencing by miRNA	3	0.78329	0.0183076	TRIM71, AJUBA, PUM2	351	11	18082	14.0497	1	0.598355	0.593097
GOTERM_BP_DIRECT	GO:0006338~chromatin remodeling	6	1.56658	0.0185429	SMARCC1, TADA2A, CHD7, ARID1A, BAZ1B, MYSM1	351	79	18082	3.91258	1	0.598355	0.593097
GOTERM_BP_DIRECT	GO:0048661~positive regulation of smooth muscle cell proliferation	6	1.56658	0.0194757	NOTCH3, TRAF6, GNAQ, RBPJ, HIF1A, MTOR	351	80	18082	3.86368	1	0.619211	0.613769
GOTERM_BP_DIRECT	GO:0003151~outflow tract morphogenesis	5	1.30548	0.0204281	BMPR2, SOX11, RBPJ, HIF1A, BMPR1A	351	54	18082	4.76997	1	0.64008	0.634455
GOTERM_BP_DIRECT	GO:0045792~negative regulation of cell size	3	0.78329	0.0216913	TSC2, TSC1, MTOR	351	12	18082	12.8789	1	0.642798	0.637149
GOTERM_BP_DIRECT	GO:0048009~insulin-like growth factor receptor signaling pathway	3	0.78329	0.0216913	EIF2AK3, GRB10, TSC2	351	12	18082	12.8789	1	0.642798	0.637149
GOTERM_BP_DIRECT	GO:0048608~reproductive structure development	3	0.78329	0.0216913	DLG1, DICER1, AHR	351	12	18082	12.8789	1	0.642798	0.637149
GOTERM_BP_DIRECT	GO:0048538~thymus development	5	1.30548	0.0217041	APC, NFATC3, CTNNB1, ATM, JARID2	351	55	18082	4.68324	1	0.642798	0.637149
GOTERM_BP_DIRECT	GO:0006357~regulation of transcription from RNA polymerase II promoter	15	3.91645	0.0228998	ABCA2, AHR, RBPJ, FOXO1, MED13L, TRAK2, MED12, REST, TADA2A, RFX7, SP4, CTNNB1, LCOR, PHIP, BRWD1	351	397	18082	1.94644	1	0.663816	0.657982
GOTERM_BP_DIRECT	GO:0030178~negative regulation of Wnt signaling pathway	5	1.30548	0.0230278	MED12, APC, GRB10, TSC2, LRP6	351	56	18082	4.59961	1	0.663816	0.657982
GOTERM_BP_DIRECT	GO:0045727~positive regulation of translation	5	1.30548	0.0243997	CPEB1, GUF1, EP300, SOX4, MTOR	351	57	18082	4.51892	1	0.690528	0.68446
GOTERM_BP_DIRECT	GO:0009950~dorsal/ventral axis specification	3	0.78329	0.0253115	CTNNB1, BMPR1A, LRP6	351	13	18082	11.8882	1	0.690528	0.68446
GOTERM_BP_DIRECT	GO:0051085~chaperone mediated protein folding requiring cofactor	3	0.78329	0.0253115	CD74, HSPD1, ERO1L	351	13	18082	11.8882	1	0.690528	0.68446
GOTERM_BP_DIRECT	GO:0035116~embryonic hindlimb morphogenesis	4	1.04439	0.0255515	CHD7, CTNNB1, DICER1, LRP6	351	33	18082	6.24432	1	0.690528	0.68446
GOTERM_BP_DIRECT	GO:0021510~spinal cord development	4	1.04439	0.0255515	MED12, SOX11, SOX4, MTOR	351	33	18082	6.24432	1	0.690528	0.68446
GOTERM_BP_DIRECT	GO:0009267~cellular response to starvation	5	1.30548	0.0288068	BMPR2, PIK3C2A, FOXO1, TNRC6A, PIK3C2B	351	60	18082	4.29297	1	0.735835	0.729369
GOTERM_BP_DIRECT	GO:0006915~apoptotic process	19	4.96084	0.028814	CASP8AP2, APAF1, PEG3, DAPK1, CUL1, MALT1, FOXO1, ERO1L, NISCH, ERN1, PIDD1, ITCH, TRAF3, TAOK1, PEG10, DDIT4, EP300, TRP53BP2, TRP53INP1	351	570	18082	1.71719	1	0.735835	0.729369
GOTERM_BP_DIRECT	GO:0060993~kidney morphogenesis	3	0.78329	0.0291578	PRKX, AHR, SOX4	351	14	18082	11.0391	1	0.735835	0.729369
GOTERM_BP_DIRECT	GO:0048513~animal organ development	3	0.78329	0.0291578	NRG4, KAT6A, CTNNB1	351	14	18082	11.0391	1	0.735835	0.729369
GOTERM_BP_DIRECT	GO:1904707~positive regulation of vascular smooth muscle cell proliferation	3	0.78329	0.0291578	ERN1, JAK2, BMPR1A	351	14	18082	11.0391	1	0.735835	0.729369
GOTERM_BP_DIRECT	GO:0060070~canonical Wnt signaling pathway	6	1.56658	0.02927	MED12, BCL9, APC, CTNNB1, SOX4, LRP6	351	89	18082	3.47297	1	0.735835	0.729369
GOTERM_BP_DIRECT	GO:0006511~ubiquitin-dependent protein catabolic process	8	2.08877	0.0304822	RNF20, CYLD, ITCH, UBA6, USP9X, CUL1, UBR2, FBXO8	351	154	18082	2.67614	1	0.7575	0.750843
GOTERM_BP_DIRECT	GO:0070059~intrinsic apoptotic signaling pathway in response to endoplasmic reticulum stress	4	1.04439	0.0320572	ERN1, APAF1, EIF2AK3, ERO1L	351	36	18082	5.72396	1	0.787588	0.780667
GOTERM_BP_DIRECT	GO:0016477~cell migration	9	2.34987	0.0325843	APC, SPECC1L, FAT1, CSK, RAC1, JAK2, AVL9, CDC42BPA, CD2AP	351	191	18082	2.42744	1	0.791541	0.784585
GOTERM_BP_DIRECT	GO:0031643~positive regulation of myelination	3	0.78329	0.0332203	DAG1, DICER1, WASF3	351	15	18082	10.3031	1	0.798024	0.791011
GOTERM_BP_DIRECT	GO:0046627~negative regulation of insulin receptor signaling pathway	4	1.04439	0.0343999	ANKRD26, GRB10, TSC2, TSC1	351	37	18082	5.56926	1	0.817282	0.810099
GOTERM_BP_DIRECT	GO:0003007~heart morphogenesis	5	1.30548	0.0353725	KAT6A, CHD7, BAZ1B, MTOR, BMPR1A	351	64	18082	4.02466	1	0.8246	0.817353
GOTERM_BP_DIRECT	GO:0051276~chromosome organization	4	1.04439	0.0368289	SMCHD1, APC, POT1B, SMC3	351	38	18082	5.4227	1	0.8246	0.817353
GOTERM_BP_DIRECT	GO:0043491~protein kinase B signaling	4	1.04439	0.0368289	RPS6KB2, TSC2, EP300, PIK3C2B	351	38	18082	5.4227	1	0.8246	0.817353
GOTERM_BP_DIRECT	GO:0006469~negative regulation of protein kinase activity	6	1.56658	0.0372632	GNAQ, FGFR1OP, TSC2, CHP1, SOCS6, LRP6	351	95	18082	3.25362	1	0.8246	0.817353
GOTERM_BP_DIRECT	GO:0031529~ruffle organization	3	0.78329	0.037489	PLEKHA1, RAC1, MTOR	351	16	18082	9.65919	1	0.8246	0.817353
GOTERM_BP_DIRECT	GO:0016340~calcium-dependent cell-matrix adhesion	2	0.522193	0.0383389	DAG1, TRPM7	351	2	18082	51.5157	1	0.8246	0.817353
GOTERM_BP_DIRECT	GO:0072718~response to cisplatin	2	0.522193	0.0383389	HCN3, KDM3B	351	2	18082	51.5157	1	0.8246	0.817353
GOTERM_BP_DIRECT	GO:0061324~canonical Wnt signaling pathway involved in positive regulation of cardiac outflow tract cell proliferation	2	0.522193	0.0383389	CTNNB1, LRP6	351	2	18082	51.5157	1	0.8246	0.817353
GOTERM_BP_DIRECT	GO:0048511~rhythmic process	7	1.82768	0.0383636	PER3, KMT2A, ROCK2, EP300, FBXL3, AHR, CLOCK	351	128	18082	2.81726	1	0.8246	0.817353
GOTERM_BP_DIRECT	GO:0006461~protein complex assembly	5	1.30548	0.0389537	CD74, KMT2A, APC, TRAF6, STX4A	351	66	18082	3.9027	1	0.8246	0.817353
GOTERM_BP_DIRECT	GO:0045595~regulation of cell differentiation	4	1.04439	0.0393434	PLEKHB2, APC, CTNNB1, DICER1	351	39	18082	5.28366	1	0.8246	0.817353
GOTERM_BP_DIRECT	GO:2001235~positive regulation of apoptotic signaling pathway	4	1.04439	0.0393434	PIDD1, APAF1, JAK2, TRP53INP1	351	39	18082	5.28366	1	0.8246	0.817353
GOTERM_BP_DIRECT	GO:0060325~face morphogenesis	4	1.04439	0.0419429	PLEKHA1, KAT6A, SPECC1L, LRP6	351	40	18082	5.15157	1	0.8246	0.817353
GOTERM_BP_DIRECT	GO:0051898~negative regulation of protein kinase B signaling	4	1.04439	0.0419429	DLG1, PLEKHA1, DAG1, TSC2	351	40	18082	5.15157	1	0.8246	0.817353
GOTERM_BP_DIRECT	GO:0030901~midbrain development	4	1.04439	0.0419429	NDST1, CTNNB1, KDM7A, LRP6	351	40	18082	5.15157	1	0.8246	0.817353
GOTERM_BP_DIRECT	GO:0050868~negative regulation of T cell activation	3	0.78329	0.0419547	PELI1, SOCS6, PAG1	351	17	18082	9.091	1	0.8246	0.817353
GOTERM_BP_DIRECT	GO:0003222~ventricular trabecula myocardium morphogenesis	3	0.78329	0.0419547	CHD7, RBPJ, BMPR1A	351	17	18082	9.091	1	0.8246	0.817353
GOTERM_BP_DIRECT	GO:0035278~miRNA mediated inhibition of translation	3	0.78329	0.0419547	TRIM71, TNRC6A, TNRC6B	351	17	18082	9.091	1	0.8246	0.817353
GOTERM_BP_DIRECT	GO:0045670~regulation of osteoclast differentiation	3	0.78329	0.0419547	APC, CTNNB1, MTOR	351	17	18082	9.091	1	0.8246	0.817353
GOTERM_BP_DIRECT	GO:0021987~cerebral cortex development	5	1.30548	0.0427346	NCOA1, TSC1, DICER1, HIF1A, LRP6	351	68	18082	3.78792	1	0.832362	0.825047
GOTERM_BP_DIRECT	GO:0030217~T cell differentiation	4	1.04439	0.0446267	CHD7, NFATC3, CTNNB1, SOX4	351	41	18082	5.02592	1	0.850466	0.842992
GOTERM_BP_DIRECT	GO:0031397~negative regulation of protein ubiquitination	4	1.04439	0.0446267	CHP1, SOX4, MTOR, N4BP1	351	41	18082	5.02592	1	0.850466	0.842992
GOTERM_BP_DIRECT	GO:0042593~glucose homeostasis	7	1.82768	0.0448442	ANKRD26, SLC16A1, WFS1, SIRT6, HIF1A, SOX4, FOXO1	351	133	18082	2.71135	1	0.850466	0.842992
GOTERM_BP_DIRECT	GO:0002063~chondrocyte development	3	0.78329	0.046608	BMPR2, CHSY1, EIF2AK3	351	18	18082	8.58594	1	0.868677	0.861043
GOTERM_BP_DIRECT	GO:2000648~positive regulation of stem cell proliferation	3	0.78329	0.046608	SETD1A, SIRT6, SOX11	351	18	18082	8.58594	1	0.868677	0.861043
GOTERM_BP_DIRECT	GO:0016567~protein ubiquitination	13	3.39426	0.0497828	UBA6, VPRBP, CUL1, FBXO11, MED12, ITCH, TRAF3, GAN, TRAF6, FBXL3, NHLRC1, SOCS6, DZIP3	351	362	18082	1.85001	1	0.919918	0.911834
GOTERM_BP_DIRECT	GO:0048813~dendrite morphogenesis	4	1.04439	0.0502433	RBFOX2, ROCK2, MINK1, RAC1	351	43	18082	4.79216	1	0.920559	0.912469
GOTERM_BP_DIRECT	GO:0043409~negative regulation of MAPK cascade	3	0.78329	0.0514402	APC, RNF149, DAG1	351	19	18082	8.13405	1	0.934569	0.926356
GOTERM_BP_DIRECT	GO:0021766~hippocampus development	5	1.30548	0.053059	NCOA1, UBA6, USP9X, PAPD4, TSC1	351	73	18082	3.52847	1	0.955947	0.947546
GOTERM_BP_DIRECT	GO:0007049~cell cycle	19	4.96084	0.0536828	CASP8AP2, USP9X, AHR, MKI67, SMC3, CKAP5, RCBTB1, CD2AP, TICRR, CROCC, SPECC1L, NEK1, EP300, ATM, E2F3, TRP53BP2, AJUBA, ANAPC1, MAP9	351	614	18082	1.59413	1	0.959191	0.950762
GOTERM_BP_DIRECT	GO:0090245~axis elongation involved in somitogenesis	2	0.522193	0.0569551	MED12, LRP6	351	3	18082	34.3438	1	1	0.991671
GOTERM_BP_DIRECT	GO:0030036~actin cytoskeleton organization	7	1.82768	0.0581397	NISCH, DIAPH2, ROCK2, SPECC1L, RAC1, WASF3, SSH1	351	142	18082	2.5395	1	1	0.991671
GOTERM_BP_DIRECT	GO:0045892~negative regulation of transcription, DNA-templated	18	4.69974	0.0582792	DNMT1, RBFOX2, ZBTB14, PHF12, EHMT1, SIRT6, AHR, RBPJ, REST, TRIM6, YEATS2, TRAF6, KAT6A, CTNNB1, JARID2, CLOCK, ZFP280B, ZFP280C	351	579	18082	1.60152	1	1	0.991671
GOTERM_BP_DIRECT	GO:0016337~single organismal cell-cell adhesion	6	1.56658	0.0587883	DLG1, CXADR, FAT1, CTNNB1, CD2AP, LRP6	351	108	18082	2.86198	1	1	0.991671
GOTERM_BP_DIRECT	GO:0048536~spleen development	4	1.04439	0.0592769	KMT2A, DICER1, AHR, JARID2	351	46	18082	4.47962	1	1	0.991671
GOTERM_BP_DIRECT	GO:0010506~regulation of autophagy	4	1.04439	0.0592769	CISD2, ATM, ULK1, TRP53INP1	351	46	18082	4.47962	1	1	0.991671
GOTERM_BP_DIRECT	GO:0009887~organ morphogenesis	6	1.56658	0.0606856	NDST1, SMARCC1, TRAF6, CUL1, EP300, PNPLA6	351	109	18082	2.83572	1	1	0.991671
GOTERM_BP_DIRECT	GO:0030279~negative regulation of ossification	3	0.78329	0.0616067	CHSY1, RBPJ, HIF1A	351	21	18082	7.35938	1	1	0.991671
GOTERM_BP_DIRECT	GO:0043966~histone H3 acetylation	4	1.04439	0.0624462	TADA2A, YEATS2, KAT6A, EP300	351	47	18082	4.38431	1	1	0.991671
GOTERM_BP_DIRECT	GO:0050796~regulation of insulin secretion	4	1.04439	0.0624462	SLC16A1, GNAQ, STXBP1, CLOCK	351	47	18082	4.38431	1	1	0.991671
GOTERM_BP_DIRECT	GO:0045599~negative regulation of fat cell differentiation	4	1.04439	0.0656927	MMP11, ANKRD26, FOXO1, LRP6	351	48	18082	4.29297	1	1	0.991671
GOTERM_BP_DIRECT	GO:0051726~regulation of cell cycle	6	1.56658	0.066584	APC, WFS1, TSC2, ATM, TSC1, DICER1	351	112	18082	2.75977	1	1	0.991671
GOTERM_BP_DIRECT	GO:0030838~positive regulation of actin filament polymerization	4	1.04439	0.0690151	DLG1, MAP3K1, RAC1, MTOR	351	49	18082	4.20536	1	1	0.991671
GOTERM_BP_DIRECT	GO:0043123~positive regulation of I-kappaB kinase/NF-kappaB signaling	7	1.82768	0.0699501	AKAP13, TRAF6, PELI1, CTNNB1, AJUBA, MALT1, BRD4	351	149	18082	2.4202	1	1	0.991671
GOTERM_BP_DIRECT	GO:0043161~proteasome-mediated ubiquitin-dependent protein catabolic process	7	1.82768	0.0699501	RMND5A, PLAA, FBXL3, NHLRC1, CLOCK, DZIP3, CD2AP	351	149	18082	2.4202	1	1	0.991671
GOTERM_BP_DIRECT	GO:0007050~cell cycle arrest	5	1.30548	0.0721321	ERN1, APC, ATM, SKIL, TRP53INP1	351	81	18082	3.17998	1	1	0.991671
GOTERM_BP_DIRECT	GO:0045778~positive regulation of ossification	3	0.78329	0.0723884	BMPR2, SOX11, LRP6	351	23	18082	6.71944	1	1	0.991671
GOTERM_BP_DIRECT	GO:0051216~cartilage development	5	1.30548	0.0747321	CHSY1, EP300, DICER1, HIF1A, BMPR1A	351	82	18082	3.1412	1	1	0.991671
GOTERM_BP_DIRECT	GO:0003186~tricuspid valve morphogenesis	2	0.522193	0.075212	BMPR2, BMPR1A	351	4	18082	25.7578	1	1	0.991671
GOTERM_BP_DIRECT	GO:0090043~regulation of tubulin deacetylation	2	0.522193	0.075212	TADA2A, EP300	351	4	18082	25.7578	1	1	0.991671
GOTERM_BP_DIRECT	GO:0036092~phosphatidylinositol-3-phosphate biosynthetic process	2	0.522193	0.075212	PIK3C2A, PIK3C2B	351	4	18082	25.7578	1	1	0.991671
GOTERM_BP_DIRECT	GO:1905037~autophagosome organization	2	0.522193	0.075212	PIK3C2A, PIK3C2B	351	4	18082	25.7578	1	1	0.991671
GOTERM_BP_DIRECT	GO:0003357~noradrenergic neuron differentiation	2	0.522193	0.075212	SOX11, SOX4	351	4	18082	25.7578	1	1	0.991671
GOTERM_BP_DIRECT	GO:0046499~S-adenosylmethioninamine metabolic process	2	0.522193	0.075212	DNMT1, DNMT3A	351	4	18082	25.7578	1	1	0.991671
GOTERM_BP_DIRECT	GO:0030041~actin filament polymerization	3	0.78329	0.0779904	DIAPH2, RAC1, TTC17	351	24	18082	6.43946	1	1	0.991671
GOTERM_BP_DIRECT	GO:0016236~macroautophagy	3	0.78329	0.0779904	ULK1, PIK3C2A, PIK3C2B	351	24	18082	6.43946	1	1	0.991671
GOTERM_BP_DIRECT	GO:0031532~actin cytoskeleton reorganization	4	1.04439	0.0794257	CXADR, SIPA1L1, MINK1, CDC42BPA	351	52	18082	3.96274	1	1	0.991671
GOTERM_BP_DIRECT	GO:0048844~artery morphogenesis	3	0.78329	0.0837234	NOTCH3, CHD7, RBPJ	351	25	18082	6.18188	1	1	0.991671
GOTERM_BP_DIRECT	GO:0003382~epithelial cell morphogenesis	3	0.78329	0.0837234	MAP3K1, FAT1, RAC1	351	25	18082	6.18188	1	1	0.991671
GOTERM_BP_DIRECT	GO:0045453~bone resorption	3	0.78329	0.0837234	TRAF6, CTNNB1, RAC1	351	25	18082	6.18188	1	1	0.991671
GOTERM_BP_DIRECT	GO:0034612~response to tumor necrosis factor	3	0.78329	0.0837234	YTHDC2, ADAM10, JAK2	351	25	18082	6.18188	1	1	0.991671
GOTERM_BP_DIRECT	GO:0035556~intracellular signal transduction	13	3.39426	0.0863323	DGKE, DAPK1, ROCK2, MINK1, HMHA1, CDC42BPA, AKAP13, NRG4, PRKD3, CSK, JAK2, SOCS6, PAG1	351	400	18082	1.67426	1	1	0.991671
GOTERM_BP_DIRECT	GO:0009954~proximal/distal pattern formation	3	0.78329	0.0895802	CHSY1, APC, CTNNB1	351	26	18082	5.94412	1	1	0.991671
GOTERM_BP_DIRECT	GO:0045859~regulation of protein kinase activity	3	0.78329	0.0895802	AKAP13, TSC1, MTOR	351	26	18082	5.94412	1	1	0.991671
GOTERM_BP_DIRECT	GO:0034613~cellular protein localization	4	1.04439	0.0904734	CRACR2B, CTNNB1, AP1AR, AJUBA	351	55	18082	3.74659	1	1	0.991671
GOTERM_BP_DIRECT	GO:0032869~cellular response to insulin stimulus	5	1.30548	0.0913017	C2CD5, CPEB1, TSC2, MYO5A, FOXO1	351	88	18082	2.92703	1	1	0.991671
GOTERM_BP_DIRECT	GO:0001922~B-1 B cell homeostasis	2	0.522193	0.0931164	AHR, HIF1A	351	5	18082	20.6063	1	1	0.991671
GOTERM_BP_DIRECT	GO:0010424~DNA methylation on cytosine within a CG sequence	2	0.522193	0.0931164	DNMT1, DNMT3A	351	5	18082	20.6063	1	1	0.991671
GOTERM_BP_DIRECT	GO:0043631~RNA polyadenylation	2	0.522193	0.0931164	PAPOLA, PAPD4	351	5	18082	20.6063	1	1	0.991671
GOTERM_BP_DIRECT	GO:0061419~positive regulation of transcription from RNA polymerase II promoter in response to hypoxia	2	0.522193	0.0931164	RBPJ, HIF1A	351	5	18082	20.6063	1	1	0.991671
GOTERM_BP_DIRECT	GO:0003211~cardiac ventricle formation	2	0.522193	0.0931164	SOX11, SOX4	351	5	18082	20.6063	1	1	0.991671
GOTERM_BP_DIRECT	GO:0043045~DNA methylation involved in embryo development	2	0.522193	0.0931164	DNMT1, DNMT3A	351	5	18082	20.6063	1	1	0.991671
GOTERM_BP_DIRECT	GO:0060841~venous blood vessel development	2	0.522193	0.0931164	BMPR2, AHR	351	5	18082	20.6063	1	1	0.991671
GOTERM_BP_DIRECT	GO:0001525~angiogenesis	9	2.34987	0.0938652	POFUT1, NCL, EIF2AK3, PRKX, VEZF1, DICER1, PNPLA6, RBPJ, HIF1A	351	239	18082	1.93992	1	1	0.991671
GOTERM_BP_DIRECT	GO:0014003~oligodendrocyte development	3	0.78329	0.0955538	MED12, SOX11, WASF3	351	27	18082	5.72396	1	1	0.991671
GOTERM_BP_DIRECT	GO:0030099~myeloid cell differentiation	3	0.78329	0.0955538	KAT6A, PRKX, JAK2	351	27	18082	5.72396	1	1	0.991671
GOTERM_BP_DIRECT	GO:0007219~Notch signaling pathway	6	1.56658	0.0956626	NOTCH3, ITCH, POFUT1, EP300, ADAM10, RBPJ	351	125	18082	2.47275	1	1	0.991671
GOTERM_BP_DIRECT	GO:0006397~mRNA processing	11	2.87206	0.0966259	ERN1, CPSF7, SCAF8, CPEB1, RBFOX2, CNOT6L, HNRNPH1, CELF2, SRSF1, PAPOLA, PAPD4	351	322	18082	1.75985	1	1	0.991671

## Sheet: UP-cluster3
Category	Term	Count	%	PValue	Genes	List Total	Pop Hits	Pop Total	Fold Enrichment	Bonferroni	Benjamini	FDR
GOTERM_BP_DIRECT	GO:0008380~RNA splicing	8	5.71429	0.00103042	SNW1, YTHDC1, DHX15, THOC1, ACIN1, PRPF40A, SUGP2, SRPK1	119	241	18082	5.04397	0.502912	0.421945	0.421945
GOTERM_BP_DIRECT	GO:0006397~mRNA processing	9	6.42857	0.00124468	RBM27, SNW1, YTHDC1, DHX15, THOC1, ACIN1, PRPF40A, SUGP2, SRPK1	119	322	18082	4.24704	0.570192	0.421945	0.421945
GOTERM_BP_DIRECT	GO:0090002~establishment of protein localization to plasma membrane	4	2.85714	0.00276433	ROCK1, RDX, FLOT1, MPP5	119	43	18082	14.1348	0.846923	0.624739	0.624739
GOTERM_BP_DIRECT	GO:0006457~protein folding	5	3.57143	0.00988711	PDIA3, DNAJA1, ST13, CANX, HSP90B1	119	128	18082	5.93553	0.998814	1	1
GOTERM_BP_DIRECT	GO:0016192~vesicle-mediated transport	6	4.28571	0.012948	ARF3, SPAG9, RTN3, BLZF1, MON1B, AP1M1	119	213	18082	4.28027	0.999855	1	1
GOTERM_BP_DIRECT	GO:0000398~mRNA splicing, via spliceosome	4	2.85714	0.0369672	SNW1, YTHDC1, DHX15, PRPF40A	119	112	18082	5.42677	1	1	1
GOTERM_BP_DIRECT	GO:0017196~N-terminal peptidyl-methionine acetylation	2	1.42857	0.0385269	NAA30, NAA15	119	6	18082	50.6499	1	1	1
GOTERM_BP_DIRECT	GO:0030335~positive regulation of cell migration	5	3.57143	0.0440686	SPAG9, SDCBP, ARHGEF39, RDX, CBLL1	119	203	18082	3.7426	1	1	1
GOTERM_BP_DIRECT	GO:0006474~N-terminal protein amino acid acetylation	2	1.42857	0.0510393	NAA30, NAA15	119	8	18082	37.9874	1	1	1
GOTERM_BP_DIRECT	GO:0030036~actin cytoskeleton organization	4	2.85714	0.0659982	SDCBP, ROCK1, SDAD1, PAFAH1B1	119	142	18082	4.28027	1	1	1
GOTERM_BP_DIRECT	GO:0070201~regulation of establishment of protein localization	2	1.42857	0.0695057	NEDD1, CENPF	119	11	18082	27.6272	1	1	1
GOTERM_BP_DIRECT	GO:0007097~nuclear migration	2	1.42857	0.0695057	DCTN4, PAFAH1B1	119	11	18082	27.6272	1	1	1
GOTERM_BP_DIRECT	GO:0045176~apical protein localization	2	1.42857	0.0695057	NCKAP1, RDX	119	11	18082	27.6272	1	1	1
GOTERM_BP_DIRECT	GO:0051310~metaphase plate congression	2	1.42857	0.0755816	CENPE, CENPF	119	12	18082	25.3249	1	1	1
GOTERM_BP_DIRECT	GO:0002011~morphogenesis of an epithelial sheet	2	1.42857	0.0755816	LIN7C, MPP5	119	12	18082	25.3249	1	1	1
GOTERM_BP_DIRECT	GO:0010389~regulation of G2/M transition of mitotic cell cycle	2	1.42857	0.0755816	CTC1, CENPF	119	12	18082	25.3249	1	1	1
GOTERM_BP_DIRECT	GO:0030903~notochord development	2	1.42857	0.0816182	NCKAP1, COL2A1	119	13	18082	23.3769	1	1	1
GOTERM_BP_DIRECT	GO:0030705~cytoskeleton-dependent intracellular transport	2	1.42857	0.0876158	KIF16B, KIF13B	119	14	18082	21.7071	1	1	1
GOTERM_BP_DIRECT	GO:0035023~regulation of Rho protein signal transduction	3	2.14286	0.0901341	ARHGEF39, MCF2L, FLOT1	119	77	18082	5.92011	1	1	1
GOTERM_BP_DIRECT	GO:0007018~microtubule-based movement	3	2.14286	0.0921256	CENPE, KIF16B, KIF13B	119	78	18082	5.84421	1	1	1

## Sheet: UP-cluster4
Category	Term	Count	%	PValue	Genes	List Total	Pop Hits	Pop Total	Fold Enrichment	Bonferroni	Benjamini	FDR
GOTERM_BP_DIRECT	GO:0006351~transcription, DNA-templated	19	17.5926	0.00257674	DIDO1, NCOA2, GMEB1, PAXIP1, NFYA, ZC3H8, TCF20, ZFP629, ZFP507, PIAS1, CTCFL, MED13, ZFP57, HLX, GPBP1, CPNE1, PAXBP1, ZKSCAN1, BEND6	86	1885	18082	2.11929	0.726861	1	1
GOTERM_BP_DIRECT	GO:0006355~regulation of transcription, DNA-templated	20	18.5185	0.00856138	NCOA2, GMEB1, PAXIP1, ZFP715, NFYA, ZC3H8, TCF20, ZFP629, ZFP507, PIAS1, CTCFL, ZFP780B, MED13, ZFP57, HLX, GPBP1, CPNE1, PAXBP1, ZKSCAN1, BEND6	86	2279	18082	1.84516	0.986765	1	1
GOTERM_BP_DIRECT	GO:0006506~GPI anchor biosynthetic process	3	2.77778	0.00988498	PGAP1, PIGN, PIGG	86	32	18082	19.7115	0.993241	1	1
GOTERM_BP_DIRECT	GO:0038026~reelin-mediated signaling pathway	2	1.85185	0.0186726	DAB2IP, LRP8	86	4	18082	105.128	0.999924	1	1
GOTERM_BP_DIRECT	GO:0048812~neuron projection morphogenesis	3	2.77778	0.035447	WEE1, ALS2, DAB2IP	86	63	18082	10.0122	1	1	1
GOTERM_BP_DIRECT	GO:0045860~positive regulation of protein kinase activity	3	2.77778	0.0364808	ALS2, LRP8, CYR61	86	64	18082	9.85574	1	1	1
GOTERM_BP_DIRECT	GO:0040008~regulation of growth	3	2.77778	0.0418212	DAB2IP, NEDD9, TMEM8B	86	69	18082	9.14156	1	1	1
GOTERM_BP_DIRECT	GO:0021819~layer formation in cerebral cortex	2	1.85185	0.06386	DAB2IP, LRP8	86	14	18082	30.0365	1	1	1
GOTERM_BP_DIRECT	GO:0060322~head development	2	1.85185	0.0726476	PGAP1, RPGRIP1L	86	16	18082	26.282	1	1	1
GOTERM_BP_DIRECT	GO:0006349~regulation of gene expression by genetic imprinting	2	1.85185	0.0770108	ZFP57, CTCFL	86	17	18082	24.736	1	1	1
GOTERM_BP_DIRECT	GO:0043122~regulation of I-kappaB kinase/NF-kappaB signaling	2	1.85185	0.0770108	CPNE1, DAB2IP	86	17	18082	24.736	1	1	1
GOTERM_BP_DIRECT	GO:0030518~intracellular steroid hormone receptor signaling pathway	2	1.85185	0.0770108	NCOA2, MED13	86	17	18082	24.736	1	1	1
GOTERM_BP_DIRECT	GO:1900006~positive regulation of dendrite development	2	1.85185	0.0856763	DAB2IP, LRP8	86	19	18082	22.1322	1	1	1
GOTERM_BP_DIRECT	GO:0010596~negative regulation of endothelial cell migration	2	1.85185	0.0899789	DAB2IP, SYNJ2BP	86	20	18082	21.0256	1	1	1
GOTERM_BP_DIRECT	GO:0045944~positive regulation of transcription from RNA polymerase II promoter	9	8.33333	0.0954315	NCOA2, GMEB1, MED13, NFYA, DAB2IP, TCF20, PAXBP1, CYR61, CTCFL	86	995	18082	1.90181	1	1	1

## Sheet: UP-cluster5
Category	Term	Count	%	PValue	Genes	List Total	Pop Hits	Pop Total	Fold Enrichment	Bonferroni	Benjamini	FDR
GOTERM_BP_DIRECT	GO:0016055~Wnt signaling pathway	6	6	0.0033096	TCF7L2, GRK5, KREMEN1, NPHP3, STRN, TNIK	86	213	18082	5.9227	0.846342	1	1
GOTERM_BP_DIRECT	GO:0016477~cell migration	5	5	0.0125716	PSTPIP1, GOLPH3, ABI2, PDPK1, CTGF	86	191	18082	5.50408	0.999214	1	1
GOTERM_BP_DIRECT	GO:0001701~in utero embryonic development	6	6	0.0133864	MKL2, NCOR2, RDH10, HBA-A2, BMI1, PKD1	86	299	18082	4.21918	0.999507	1	1
GOTERM_BP_DIRECT	GO:0006606~protein import into nucleus	3	3	0.035447	IPO13, NUP153, KPNA1	86	63	18082	10.0122	1	1	1
GOTERM_BP_DIRECT	GO:0007030~Golgi organization	3	3	0.0533071	GOLPH3, ATL3, CLASP1	86	79	18082	7.9844	1	1	1
GOTERM_BP_DIRECT	GO:0010467~gene expression	2	2	0.0549902	MKL2, GOLPH3	86	12	18082	35.0426	1	1	1
GOTERM_BP_DIRECT	GO:0046777~protein autophosphorylation	4	4	0.0551409	GRK5, SIK1, TNIK, CLK4	86	183	18082	4.59576	1	1	1
GOTERM_BP_DIRECT	GO:0007050~cell cycle arrest	3	3	0.0557248	TCF7L2, JMY, PKD1	86	81	18082	7.78725	1	1	1
GOTERM_BP_DIRECT	GO:0006508~proteolysis	7	7	0.0561581	PAPPA, 4930444G20RIK, USP12, TASP1, YOD1, RHBDL3, OTUD1	86	582	18082	2.52885	1	1	1
GOTERM_BP_DIRECT	GO:0046907~intracellular transport	2	2	0.0770108	SPIRE1, DYNLL2	86	17	18082	24.736	1	1	1
GOTERM_BP_DIRECT	GO:0048193~Golgi vesicle transport	2	2	0.0770108	GOLPH3, SPIRE1	86	17	18082	24.736	1	1	1
GOTERM_BP_DIRECT	GO:0060996~dendritic spine development	2	2	0.0813536	SPIRE1, ARID1B	86	18	18082	23.3618	1	1	1
GOTERM_BP_DIRECT	GO:0090090~negative regulation of canonical Wnt signaling pathway	3	3	0.0832389	TCF7L2, NPHP3, TMEM64	86	102	18082	6.18399	1	1	1
GOTERM_BP_DIRECT	GO:0001502~cartilage condensation	2	2	0.0899789	PKD1, CTGF	86	20	18082	21.0256	1	1	1
GOTERM_BP_DIRECT	GO:0001501~skeletal system development	3	3	0.0902988	RASSF2, IMPAD1, BMI1	86	107	18082	5.89502	1	1	1

## Sheet: UP-cluster6
Category	Term	Count	%	PValue	Genes	List Total	Pop Hits	Pop Total	Fold Enrichment	Bonferroni	Benjamini	FDR
GOTERM_BP_DIRECT	GO:0006355~regulation of transcription, DNA-templated	26	21.6667	0.00254792	HDAC4, GM14322, RB1, CCNT1, UBP1, RTF1, ZFP60, BRCA2, AFF4, RNF2, ATXN3, MIER1, BBX, TRP53BP1, ZFHX2, TAF13, ATAD2, TCF12, RFX3, RFX1, TGFBR1, ZBTB6, CARM1, ZFP850, ZFP451, NFE2L2	112	2279	18082	1.84186	0.872718	1	1
GOTERM_BP_DIRECT	GO:0090090~negative regulation of canonical Wnt signaling pathway	5	4.16667	0.00360277	LATS1, AMER2, ZNRF3, LATS2, ANKRD6	112	102	18082	7.91404	0.945866	1	1
GOTERM_BP_DIRECT	GO:0045736~negative regulation of cyclin-dependent protein serine/threonine kinase activity	3	2.5	0.00796221	LATS1, LATS2, TNFAIP3	112	22	18082	22.0154	0.998434	1	1
GOTERM_BP_DIRECT	GO:0071108~protein K48-linked deubiquitination	3	2.5	0.0094377	OTUD4, ATXN3, TNFAIP3	112	24	18082	20.1808	0.99953	1	1
GOTERM_BP_DIRECT	GO:0006351~transcription, DNA-templated	21	17.5	0.0103688	HDAC4, RB1, CCNT1, TAF13, ATAD2, TCF12, UBP1, RFX3, RFX1, RTF1, AFF4, RNF2, ATXN3, ZBTB6, CARM1, MIER1, ZKSCAN8, BBX, TRP53BP1, ZFP451, NFE2L2	112	1885	18082	1.79861	0.99978	1	1
GOTERM_BP_DIRECT	GO:0006470~protein dephosphorylation	5	4.16667	0.01037	EPM2A, PPTC7, SMEK1, DUSP1, MTM1	112	138	18082	5.84951	0.99978	1	1
GOTERM_BP_DIRECT	GO:0043065~positive regulation of apoptotic process	7	5.83333	0.0172803	UNC13B, HRK, LATS1, LATS2, DUSP1, IL1B, DNM1L	112	335	18082	3.37351	0.999999	1	1
GOTERM_BP_DIRECT	GO:0001828~inner cell mass cellular morphogenesis	2	1.66667	0.0183043	LATS1, LATS2	112	3	18082	107.631	1	1	1
GOTERM_BP_DIRECT	GO:0001827~inner cell mass cell fate commitment	2	1.66667	0.0243316	LATS1, LATS2	112	4	18082	80.7232	1	1	1
GOTERM_BP_DIRECT	GO:0070936~protein K48-linked ubiquitination	3	2.5	0.0350715	RNF146, ZNRF1, TNFAIP3	112	48	18082	10.0904	1	1	1
GOTERM_BP_DIRECT	GO:0045944~positive regulation of transcription from RNA polymerase II promoter	12	10	0.0419307	KDM6B, HDAC4, RB1, CCNT1, IL1B, CARM1, ATAD2, TCF12, RFX3, TRP53BP1, RTF1, NFE2L2	112	995	18082	1.94709	1	1	1
GOTERM_BP_DIRECT	GO:0016055~Wnt signaling pathway	5	4.16667	0.0423201	RNF146, AMER2, ZNRF3, RTF1, TMEM198	112	213	18082	3.78982	1	1	1
GOTERM_BP_DIRECT	GO:0034613~cellular protein localization	3	2.5	0.0449173	LATS1, LATS2, HEPACAM	112	55	18082	8.80617	1	1	1
GOTERM_BP_DIRECT	GO:0070301~cellular response to hydrogen peroxide	3	2.5	0.0478973	KDM6B, TNFAIP3, NFE2L2	112	57	18082	8.49718	1	1	1
GOTERM_BP_DIRECT	GO:0009743~response to carbohydrate	2	1.66667	0.0539226	P2RX3, IL1B	112	9	18082	35.877	1	1	1
GOTERM_BP_DIRECT	GO:0000082~G1/S transition of mitotic cell cycle	3	2.5	0.0556497	RB1, LATS1, LATS2	112	62	18082	7.81192	1	1	1
GOTERM_BP_DIRECT	GO:0046620~regulation of organ growth	2	1.66667	0.0597332	LATS1, LATS2	112	10	18082	32.2893	1	1	1
GOTERM_BP_DIRECT	GO:0045893~positive regulation of transcription, DNA-templated	8	6.66667	0.064345	HDAC4, IL1B, ATAD2, TCF12, RFX3, BRCA2, TGFBR1, NFE2L2	112	576	18082	2.24231	1	1	1
GOTERM_BP_DIRECT	GO:0050771~negative regulation of axonogenesis	2	1.66667	0.0655084	SYNGAP1, RUFY3	112	11	18082	29.3539	1	1	1
GOTERM_BP_DIRECT	GO:0043525~positive regulation of neuron apoptotic process	3	2.5	0.0671778	HDAC4, HRK, IL1B	112	69	18082	7.01941	1	1	1
GOTERM_BP_DIRECT	GO:0043087~regulation of GTPase activity	3	2.5	0.0706057	TIAM1, SYNGAP1, EVI5	112	71	18082	6.82168	1	1	1
GOTERM_BP_DIRECT	GO:0070932~histone H3 deacetylation	2	1.66667	0.0769536	HDAC4, ATXN3	112	13	18082	24.8379	1	1	1
GOTERM_BP_DIRECT	GO:0071260~cellular response to mechanical stimulus	3	2.5	0.0830328	HDAC4, IL1B, MAP3K14	112	78	18082	6.20948	1	1	1
GOTERM_BP_DIRECT	GO:0007049~cell cycle	8	6.66667	0.0838525	RB1, LATS1, LATS2, CCNT1, DUSP1, HEPACAM, BRCA2, EVI5	112	614	18082	2.10354	1	1	1

## Sheet: Zfp541Down723
Cluster	Gene	Downregulated genes in Zfp541KO
6	Morn4
6	Ubxn6
6	Pmvk
6	Rabac1
6	Fbxw27
6	Spa17
6	Lrrc28
6	Desi1
6	Riiad1
6	Dbil5
6	Tpi1
6	Arl2bp
6	Abhd5
6	Rundc3a
6	Gabarapl1
6	Gpat4
6	Mapre3
6	Gosr2
6	Spata18
6	Thegl
6	Sdccag3
6	Ube2j1
6	Glrx2
6	Rcc1
6	Tspan6
6	Aldoa
6	1700026L06Rik
6	Ankrd49
6	Lrrc51
6	2610318N02Rik
6	Actl9
6	Mtfr1
6	Lpin3
6	Mapt
6	Pnp2
6	Sh3gl3
6	Pja1
6	Tst
6	Mmd2
6	S100a10
6	BC029214
6	Drd4
6	Nenf
6	Ccdc28b
6	Fdps
6	Hdc
6	Fam195a
6	Kcnab1
6	Gstm2
6	Serp2
6	Aven
6	Svop
6	Pofut2
6	Uck2
4	Fam229b
4	Dgkeos
4	Spata33
4	Fam131a
4	Ms4a13
4	Rabepk
4	Myl4
4	Map1lc3a
4	Prss39
4	Fam104a
4	Fkbpl
4	Spata24
4	1700074P13Rik
4	Ubxn11
4	1110032A03Rik
4	Cap2
4	Gm5617
4	Ccdc189
4	1700003E16Rik
4	4930453N24Rik
4	Gpx4
4	Gsto2
4	Tsacc
4	Dnajb3
4	Ppp1r11
4	Hdhd1a
4	Morn2
4	Gykl1
4	Ehd1
4	Med9os
4	Pfn4
4	Lypd4
4	Ak8
4	Brms1
4	Ccdc103
4	Ttc29
4	Bola1
4	Ccl27a
4	Enkur
4	Tmem89
4	Gng3
4	Zfp438
4	1700018A04Rik
4	Rsph14
4	4930562C15Rik
4	4933421I07Rik
4	Glipr1l1
4	Arfgap3
4	Nme5
4	Gm17359
4	Oit1
4	4833427G06Rik
4	Fsip1
4	Ccdc105
4	Tekt2
4	Pacrg
4	1700016K19Rik
4	Ndrg3
4	Cep89
4	Klhdc3
4	Psmc2
4	Cfap126
4	Btbd16
4	Efcab10
4	1700018B08Rik
4	Bpgm
4	Phyhipl
4	1700021F07Rik
4	Erich2
4	1700001L19Rik
4	Abhd4
4	4931428L18Rik
4	Rnf25
4	Gtsf1
4	Mcts2
4	Ccdc184
4	Actl7b
4	Ppp1r32
5	C1qtnf4
5	Rnaseh2a
5	Ubtd1
5	Csnk2b
5	Pla2g2c
5	Bspry
5	Pgp
5	Meig1
5	Sord
5	Inha
5	Znhit2
5	Gstm5
5	Hspb9
5	Macrod1
5	Kcnmb4os1
5	Pgam2
5	4933415F23Rik
5	2021-09-05
5	Smim24
5	Phkg2
5	9230110C19Rik
5	Amz2
5	Flad1
5	Fam89b
5	Rsph3b
5	Stx8
5	Atg7
5	Spsb3
5	Asnsd1
5	Phf7
5	Limd2
5	1700084E18Rik
5	Dnajc4
5	Dlg4
5	Txnl4b
5	1700047G03Rik
5	Thsd7b
5	Me3
5	Slc34a2
5	Dact2
5	Epha7
5	Gm21586
5	Aspscr1
5	1700008K24Rik
5	G6pc3
5	Bag6
5	Lpcat3
5	Slc25a39
5	Tom1
5	Egln2
5	Ypel1
5	3110070M22Rik
5	Rab3ip
5	Tcte2
5	Dnajb1
5	Spata4
5	1700047M11Rik
5	Fank1
5	Nudt9
5	Capns1
5	Elof1
5	Cetn1
5	Srrd
5	Igbp1b
5	4930504O13Rik
5	Lancl1
5	Pifo
5	Icam5
5	Cadm2
5	Zc2hc1c
5	Ubl7
5	Mok
5	Ttc39c
5	1700003I22Rik
5	Ppm1g
5	Bpi
5	Galntl6
2	Prps1l1
2	Ldhal6b
2	Rbakdn
2	D2Wsu81e
2	Exosc3
2	Coq4
2	1700037H04Rik
2	Mul1
2	Dnal4
2	Cenpn
2	Ggnbp1
2	Tex40
2	Gorasp2
2	Msto1
2	Fzr1
2	Nlrp14
2	Spag8
2	Toporsl
2	Ccdc42
2	Dynlt1a
2	Ppp1r14b
2	1700108J01Rik
2	Efhc1
2	Tbcc
2	1700011E24Rik
2	Fam170a
2	Mzt2
2	4930544G11Rik
2	Hsbp1
2	Ccs
2	Serf1
2	Psmc3
2	Sccpdh
2	Rpp38
2	Daxx
2	Mrpl39
2	Fbp1
2	Lrwd1
2	Tpst1
2	Cdca3
2	Chrac1
2	Itgb3bp
2	Mt1
2	Nme7
2	Yif1a
2	Ddx25
2	Btf3
2	Vdac2
2	Hagh
2	Nmt1
2	Mrpl47
2	Gm11837
2	Atpif1
2	Ccpg1os
2	Brsk1
2	Ift43
2	Morn5
2	Cep19
2	Trim27
2	Ptdss2
2	Tekt3
2	Wfdc3
2	Myl10
2	Gtf2a1l
2	Itgb1bp1
2	Insl6
2	Lrrc73
2	Lmf1
2	Slco6c1
2	Csl
2	Fdft1
2	Sugt1
2	Eno4
2	6820408C15Rik
2	Gm20878
2	1700011I03Rik
2	Rsph9
2	Fbxo36
2	Katnb1
2	Dynlrb2
2	Ropn1l
2	Dkkl1
2	Sil1
2	Tekt1
2	Oscp1
2	Lrrc46
2	Mocs3
2	Dynlt1b
2	Taf9
2	Anxa2
2	Reep2
2	Gm5797
2	Hpcal4
2	1700125G22Rik
2	Slc1a2
2	Myl6
2	Dbi
2	Fam181a
2	Pitpna
2	Cc2d1a
2	Tmem132b
2	Ubl4a
2	Arhgef9
2	Srebf2
2	Pex16
2	Pkig
2	Pdha2
2	Usp20
2	Lamp1
2	Sf3b2
2	Uqcc3
2	Dpp3
2	Hacd1
2	Cyct
2	Sra1
2	Myoc
2	Rnf187
2	Abhd16a
2	Thoc5
2	Idh3b
2	Ash2l
2	Mael
2	Isyna1
2	Phpt1
2	Txn2
2	Fah
2	Cops7a
2	Xrcc1
2	Abhd8
2	Memo1
2	Akr1e1
2	Pdhx
2	Cenpv
2	Gnb2
2	Rad23a
2	Rsrc1
2	Meaf6
2	Zkscan6
2	Alkbh7
2	Rexo2
2	Syngr4
2	Vimp
2	Cetn3
2	Arl3
2	Dpcd
2	Tbrg1
2	1700030K09Rik
2	Sephs2
2	Thap4
2	Tuba3b
2	Phf10
2	Ak2
2	Higd2a
2	Tuba3a
2	Ybx1
2	Ttc1
2	Meikin
2	Cox6b2
2	Stx5a
2	Tusc3
2	Psmc3ip
2	Bbip1
2	Tcte3
2	Pex11g
2	2310039H08Rik
2	Hdgfl1
2	Dynlt1c
2	Klhl25
2	1700047I17Rik2
2	4930522O17Rik
2	Gde1
2	Ccdc24
2	Trim13
2	Nmnat3
2	Tmem60
2	D130020L05Rik
2	Pbp2
2	Csnk2a2
2	Mff
2	Zfp385a
2	Daw1
2	Fuz
2	C8b
2	4933416M07Rik
2	Gmppa
2	Cpn1
2	Pih1d2
2	AA467197
2	Baiap2
2	Zbtb22
2	Vrk3
2	Cgrrf1
2	Nkx6-2
2	Tcea2
2	Eif3b
2	Kat8
2	Dctn2
2	Tmem97
2	Dgcr6
2	Ttc30a2
2	Btrc
2	Zscan21
2	Spata16
2	Ift22
2	Ppp1cc
2	1700018B24Rik
2	Wdr12
2	Ncbp1
2	Nsun2
2	Nit1
2	Ppp3cc
2	Immp2l
2	Ints10
2	Fam177a
2	1700088E04Rik
2	Ldha
2	Aprt
2	Prkaca
2	Cenpu
2	1110004E09Rik
2	Hadha
2	Fam134a
2	6430531B16Rik
2	Chmp6
2	Nubp2
2	Trappc6a
2	Myo1c
2	B4galnt1
2	Mpdu1
2	Nadsyn1
2	Ddt
2	Nxt1
2	Gm6455
2	Zbtb3
2	1700029P11Rik
2	Tarbp2
2	Actr1a
2	Fam118b
2	Snx1
2	1810055G02Rik
2	Cox8c
2	Med24
2	Rnf26
2	Mdh1b
2	Ak6
2	Stxbp2
2	Tcp1
2	Tmem203
2	Zfp511
2	Nop9
2	Prss45
2	Mad2l2
2	Zdhhc12
2	Znhit3
2	Prr19
2	Cog1
2	Wdr93
2	Ech1
2	Mpi
2	Haghl
2	Trappc9
2	Tada3
2	1700040L02Rik
2	Ggct
2	1700064M15Rik
2	Syce1
2	Ecel1
2	Grtp1
2	Ntpcr
2	Hoxa4
2	Cox16
2	Plekhn1
2	Rpa1
2	Vit
2	N4bp3
2	Pramef8
2	Dusp19
2	Poll
2	Avpi1
2	Ntmt1
2	Nkiras2
2	Vps4a
2	Pex11b
2	Ppp2r3c
2	Hoxb5os
2	Fahd2a
2	Ska1
2	Ppp1r27
2	Kcnj9
2	Acsf3
2	Mapk8ip2
2	Gba2
2	0610012G03Rik
2	Acbd6
2	Miip
2	Tmem120a
2	Chgb
2	Fam188b
2	1700012C14Rik
2	Rpusd3
2	Lef1
2	Lypd8
1	Adprh
1	Myo1a
1	Ccdc106
1	Mmab
1	BC049730
1	Pcbp1
1	Gm4763
1	Kank4os
1	Ak5
1	Gps2
1	Mpg
1	Arl6ip4
1	Ttc30a1
1	Hacl1
1	Nabp2
1	Grhl1
1	1700021F05Rik
1	AW209491
1	Gpd1
1	Kat2a
1	Nadk
1	Apip
1	Rnh1
1	Lgals1
1	Lsm10
1	Sepw1
1	Gatad1
1	Prpsap1
1	Cyhr1
1	Dazap1
1	Klhl35
1	Chd1l
1	Mtfr1l
1	Clptm1
1	Vps52
1	Zkscan5
1	Bcl2l1
1	Pnkp
1	Chfr
1	Dym
1	Prok2
1	Rab1b
1	D030056L22Rik
1	Polr3c
1	Prrg2
1	Srp68
1	Dpm2
1	Akt1
1	Mto1
1	Mrps34
1	Map2k5
1	Tmprss12
1	Smg9
1	Drg2
1	Slc25a19
1	Dcaf11
1	Tmem259
1	Cyb561d2
1	Entpd6
1	Ccdc134
1	Gm13889
1	Abcb8
1	Ndnl2
1	Wdr92
1	Nploc4
1	Tysnd1
1	Arfgap2
1	Nlrp4f
1	Wnt5b
1	Rnf166
1	Pomc
1	Pld6
1	Bcl7b
1	Ier5l
1	Mon1a
1	Gucd1
1	Sdf2l1
1	Sqstm1
1	Bet1l
1	Timm8a2
1	Slc22a7
1	Smtnl2
1	Dus2
1	Fem1a
1	Coq9
1	Gpr108
1	Jagn1
1	Kat5
1	Tcta
1	Spef1
1	Tmem115
1	B3galt4
1	Rprml
1	Ino80e
1	Sirt3
1	D10Jhu81e
1	1700052K11Rik
1	Bin3
1	Ranbp3
1	Elp5
1	1700029M20Rik
1	Abhd12
1	Mvk
1	Tkfc
1	Dtnbp1
1	Kcmf1
1	Cdpf1
1	Lyrm2
1	Lrrc59
1	Vrk2
1	Hdgf
1	Slc28a1
1	Mag
1	Med16
1	Nt5m
1	Ankrd54
1	Hmx1
1	Ndufaf3
1	Thap7
1	Cisd3
1	Smg5
1	0610009O20Rik
1	Dhrs11
1	Ocel1
1	Pttg1
1	Ptcd2
1	Kxd1
1	Gga1
1	Gorasp1
1	Ift46
1	Pink1
1	Tprgl
1	Dis3l
1	Zmynd10
1	Atp4a
1	Obfc1
1	Tbc1d22a
1	BC030867
1	Mgat4b
1	4933412E24Rik
1	Tspyl4
1	Pou5f2
1	Ahcy
1	Zfp956
1	Gabra1
1	Alkbh4
1	Olfm2
3	Pdxdc1
3	Thoc6
3	Map3k12
3	Hcfc1r1
3	Rdm1
3	Tax1bp3
3	Slc1a3
3	Mesp2
3	Fth1
3	Zbtb8a
3	Rras
3	Zfp184
3	Mdh1
3	B3galnt1
3	N6amt1
3	Plpp7
3	Xbp1
3	Tyk2
3	Rpl26
3	Map3k10
3	Nudt16
3	Arhgap44
3	Tfdp1
3	Aatf
3	Fuca1
3	Atp9a
3	Sirt2
3	Cox8a
3	Dync1i1
3	Slc25a4
3	Bdh1
3	Aes
3	Echs1
3	Fam58b
3	Fam73b
3	Grhpr
3	Ctsf
3	Tfeb
3	Fundc2
3	Twf2
3	Adck3
3	Psme1
3	Cnpy2
3	Tmub1
3	Fhl3
3	Igfbp2
3	Acot1
3	Naa10
3	Ldlrap1
3	Tspan15
3	Eci2
3	Hsd17b10
3	Krt23
3	Etfb
3	Slc25a5
3	Hes1
3	Hadh
3	Maged2
3	Vdac1
3	1110008P14Rik
3	Ngfrap1
3	Rab3a
3	Rbm3
3	Rpl10
3	Tspo

## Sheet: down-cluster1
Category	Term	Count	%	PValue	Genes	List Total	Pop Hits	Pop Total	Fold Enrichment	Bonferroni	Benjamini	FDR
GOTERM_BP_DIRECT	GO:0015031~protein transport	11	7.48299	0.00508661	GGA1, JAGN1, RANBP3, GORASP1, RAB1B, VPS52, TIMM8A2, IFT46, MON1A, BET1L, ARFGAP2	118	592	18082	2.84731	0.952861	1	1
GOTERM_BP_DIRECT	GO:0007093~mitotic cell cycle checkpoint	3	2.04082	0.0150381	NABP2, CHFR, BCL2L1	118	29	18082	15.8521	0.999886	1	1
GOTERM_BP_DIRECT	GO:0006281~DNA repair	7	4.7619	0.017359	INO80E, PTTG1, NDNL2, MPG, PNKP, NABP2, CHD1L	118	318	18082	3.37315	0.999972	1	1
GOTERM_BP_DIRECT	GO:0016567~protein ubiquitination	7	4.7619	0.030326	KCMF1, PINK1, AKT1, KLHL35, DCAF11, CHFR, RNF166	118	362	18082	2.96315	1	1	1
GOTERM_BP_DIRECT	GO:0072656~maintenance of protein location in mitochondrion	2	1.36054	0.0319401	PINK1, AKT1	118	5	18082	61.2949	1	1	1
GOTERM_BP_DIRECT	GO:0072655~establishment of protein localization to mitochondrion	2	1.36054	0.0444311	PINK1, AKT1	118	7	18082	43.7821	1	1	1
GOTERM_BP_DIRECT	GO:0016310~phosphorylation	9	6.12245	0.0452272	PINK1, TKFC, MVK, PNKP, AKT1, VRK2, AK5, MAP2K5, NADK	118	612	18082	2.25349	1	1	1
GOTERM_BP_DIRECT	GO:0016192~vesicle-mediated transport	5	3.40136	0.049666	GGA1, JAGN1, KXD1, MON1A, ARFGAP2	118	213	18082	3.59712	1	1	1
GOTERM_BP_DIRECT	GO:0006974~cellular response to DNA damage stimulus	7	4.7619	0.0553749	PTTG1, NDNL2, MPG, PNKP, NABP2, AKT1, CHD1L	118	420	18082	2.55395	1	1	1
GOTERM_BP_DIRECT	GO:0032436~positive regulation of proteasomal ubiquitin-dependent protein catabolic process	3	2.04082	0.0663414	AKT1, CHFR, RNF166	118	65	18082	7.07249	1	1	1
GOTERM_BP_DIRECT	GO:0031647~regulation of protein stability	3	2.04082	0.0754599	DPM2, KAT2A, IFT46	118	70	18082	6.56731	1	1	1
GOTERM_BP_DIRECT	GO:0001893~maternal placenta development	2	1.36054	0.0809532	DAZAP1, AKT1	118	13	18082	23.575	1	1	1
GOTERM_BP_DIRECT	GO:0007030~Golgi organization	3	2.04082	0.0927881	NPLOC4, GORASP1, DYM	118	79	18082	5.81914	1	1	1
GOTERM_BP_DIRECT	GO:1904355~positive regulation of telomere capping	2	1.36054	0.0986918	PNKP, NABP2	118	16	18082	19.1547	1	1	1

## Sheet: down-cluster2
Category	Term	Count	%	PValue	Genes	List Total	Pop Hits	Pop Total	Fold Enrichment	Bonferroni	Benjamini	FDR
GOTERM_BP_DIRECT	GO:0007067~mitotic nuclear division	15	5	2.11471e-05	CENPV, CDCA3, DYNLT1B, DCTN2, DYNLT1C, NSUN2, DYNLT1A, CETN3, KATNB1, SKA1, MAD2L2, FZR1, TADA3, CENPN, ITGB3BP	241	277	18082	4.06294	0.0211323	0.0213586	0.0213586
GOTERM_BP_DIRECT	GO:0051301~cell division	16	5.33333	0.000150446	CENPV, CDCA3, DYNLT1B, DYNLT1C, NSUN2, ARL3, DYNLT1A, CETN3, VPS4A, KATNB1, SKA1, MAD2L2, PPP1CC, FZR1, SYCE1, ITGB3BP	241	374	18082	3.2098	0.140979	0.071284	0.071284
GOTERM_BP_DIRECT	GO:0007049~cell cycle	21	7	0.000211735	BRSK1, CENPV, SPAG8, CDCA3, NSUN2, ARL3, CSNK2A2, CETN3, VPS4A, KATNB1, 1700018B24RIK, CGRRF1, SKA1, TBRG1, MAD2L2, PPP1CC, FZR1, SYCE1, ZFP385A, ITGB3BP, AVPI1	241	614	18082	2.56614	0.19255	0.071284	0.071284
GOTERM_BP_DIRECT	GO:0007283~spermatogenesis	14	4.66667	0.00319773	GGNBP1, SPAG8, TEX40, DDX25, DPCD, NLRP14, INSL6, SPATA16, IMMP2L, LAMP1, TMEM203, ZSCAN21, MAEL, B4GALNT1	241	407	18082	2.58085	0.960635	0.807428	0.807428
GOTERM_BP_DIRECT	GO:0042073~intraciliary transport	4	1.33333	0.00533837	IFT22, NME7, ARL3, TTC30A2	241	27	18082	11.1154	0.995511	0.943685	0.943685
GOTERM_BP_DIRECT	GO:0016559~peroxisome fission	3	1	0.00593926	PEX11B, MFF, PEX11G	241	9	18082	25.0097	0.997562	0.943685	0.943685
GOTERM_BP_DIRECT	GO:0006099~tricarboxylic acid cycle	4	1.33333	0.00654039	PDHA2, IDH3B, CSL, MDH1B	241	29	18082	10.3488	0.998677	0.943685	0.943685
GOTERM_BP_DIRECT	GO:0008277~regulation of G-protein coupled receptor protein signaling pathway	4	1.33333	0.0102037	DYNLT1B, USP20, DYNLT1C, DYNLT1A	241	34	18082	8.82695	0.999968	1	1
GOTERM_BP_DIRECT	GO:0070373~negative regulation of ERK1 and ERK2 cascade	5	1.66667	0.0114757	DYNLT1B, DYNLT1C, DYNLT1A, ITGB1BP1, VRK3	241	66	18082	5.68402	0.999991	1	1
GOTERM_BP_DIRECT	GO:0030317~sperm motility	5	1.66667	0.0127048	INSL6, TEKT3, ROPN1L, DPCD, ENO4	241	68	18082	5.51684	0.999998	1	1
GOTERM_BP_DIRECT	GO:0007017~microtubule-based process	4	1.33333	0.0169882	DCTN2, TUBA3B, TUBA3A, DNAL4	241	41	18082	7.31991	1	1	1
GOTERM_BP_DIRECT	GO:0006974~cellular response to DNA damage stimulus	12	4	0.0249681	MAD2L2, BRSK1, FZR1, IMMP2L, ZFP385A, RPA1, MAEL, XRCC1, ASH2L, POLL, RAD23A, ALKBH7	241	420	18082	2.14369	1	1	1
GOTERM_BP_DIRECT	GO:0000266~mitochondrial fission	3	1	0.0258596	GGNBP1, MUL1, MFF	241	19	18082	11.8467	1	1	1
GOTERM_BP_DIRECT	GO:0006810~transport	35	11.6667	0.0261968	OSCP1, NXT1, TUSC3, DDX25, ARL3, STXBP2, PITPNA, VPS4A, SLC1A2, DBI, TXN2, SNX1, TRIM27, SIL1, MPDU1, BTF3, UBL4A, DYNLT1B, NCBP1, DYNLT1C, KCNJ9, DYNLT1A, COG1, FUZ, TCTE3, THOC5, YIF1A, HIGD2A, TRAPPC6A, MYO1C, CYCT, VDAC2, STX5A, DYNLRB2, CHMP6	241	1822	18082	1.44128	1	1	1
GOTERM_BP_DIRECT	GO:0051028~mRNA transport	5	1.66667	0.0296885	NXT1, MYO1C, NCBP1, DDX25, THOC5	241	88	18082	4.26301	1	1	1
GOTERM_BP_DIRECT	GO:0044375~regulation of peroxisome size	2	0.666667	0.0392946	PEX11B, PEX11G	241	3	18082	50.0194	1	1	1
GOTERM_BP_DIRECT	GO:0000132~establishment of mitotic spindle orientation	3	1	0.043079	DYNLT1B, DYNLT1C, DYNLT1A	241	25	18082	9.00349	1	1	1
GOTERM_BP_DIRECT	GO:0008152~metabolic process	12	4	0.0457143	PDHX, HADHA, CENPV, PDHA2, MOCS3, ECH1, FAH, ACSF3, GBA2, FBP1, FAHD2A, FDFT1	241	463	18082	1.9446	1	1	1
GOTERM_BP_DIRECT	GO:0050768~negative regulation of neurogenesis	3	1	0.0462696	DYNLT1B, DYNLT1C, DYNLT1A	241	26	18082	8.6572	1	1	1
GOTERM_BP_DIRECT	GO:0090314~positive regulation of protein targeting to membrane	3	1	0.0495441	MYO1C, ITGB1BP1, MFF	241	27	18082	8.33656	1	1	1
GOTERM_BP_DIRECT	GO:0050689~negative regulation of defense response to virus by host	2	0.666667	0.052048	MUL1, TARBP2	241	4	18082	37.5145	1	1	1
GOTERM_BP_DIRECT	GO:0034508~centromere complex assembly	2	0.666667	0.052048	CENPV, CENPN	241	4	18082	37.5145	1	1	1
GOTERM_BP_DIRECT	GO:0005975~carbohydrate metabolic process	7	2.33333	0.057244	PDHA2, LDHA, MPI, HAGH, FBP1, LDHAL6B, MDH1B	241	206	18082	2.54953	1	1	1
GOTERM_BP_DIRECT	GO:0031647~regulation of protein stability	4	1.33333	0.0661522	LRRC46, TADA3, MUL1, SUGT1	241	70	18082	4.28737	1	1	1
GOTERM_BP_DIRECT	GO:0006446~regulation of translational initiation	3	1	0.0708017	NCBP1, KLHL25, EIF3B	241	33	18082	6.82082	1	1	1
GOTERM_BP_DIRECT	GO:0060271~cilium morphogenesis	6	2	0.0765021	IFT43, ARL3, TEKT3, FUZ, BBIP1, TTC30A2	241	170	18082	2.64808	1	1	1
GOTERM_BP_DIRECT	GO:0019243~methylglyoxal catabolic process to D-lactate via S-lactoyl-glutathione	2	0.666667	0.0770513	HAGHL, HAGH	241	6	18082	25.0097	1	1	1
GOTERM_BP_DIRECT	GO:0006417~regulation of translation	5	1.66667	0.0776998	NCBP1, KLHL25, DDX25, ZFP385A, TARBP2	241	121	18082	3.10037	1	1	1
GOTERM_BP_DIRECT	GO:0006888~ER to Golgi vesicle-mediated transport	4	1.33333	0.0852701	TRAPPC6A, STX5A, YIF1A, LMF1	241	78	18082	3.84764	1	1	1
GOTERM_BP_DIRECT	GO:0009058~biosynthetic process	3	1	0.0863218	GMPPA, NMNAT3, FDFT1	241	37	18082	6.08344	1	1	1
GOTERM_BP_DIRECT	GO:0006289~nucleotide-excision repair	3	1	0.0863218	RPA1, POLL, RAD23A	241	37	18082	6.08344	1	1	1
GOTERM_BP_DIRECT	GO:0006900~membrane budding	2	0.666667	0.0893055	ANXA2, VPS4A	241	7	18082	21.4369	1	1	1
GOTERM_BP_DIRECT	GO:0006406~mRNA export from nucleus	3	1	0.0903487	NCBP1, DDX25, THOC5	241	38	18082	5.92335	1	1	1
GOTERM_BP_DIRECT	GO:1903955~positive regulation of protein targeting to mitochondrion	4	1.33333	0.0903792	OSCP1, LRRC46, CSNK2A2, SREBF2	241	80	18082	3.75145	1	1	1
GOTERM_BP_DIRECT	GO:0050821~protein stabilization	5	1.66667	0.0910293	TBRG1, LAMP1, TAF9, TCP1, MUL1	241	128	18082	2.93082	1	1	1
GOTERM_BP_DIRECT	GO:0015031~protein transport	13	4.33333	0.0970953	BTF3, NXT1, ARL3, STXBP2, VPS4A, COG1, FUZ, YIF1A, SNX1, MYO1C, ITGB1BP1, CHMP6, SIL1	241	592	18082	1.6476	1	1	1

[truncated: 4 more sheets: down-cluster3, down-cluster4, down-cluster5, down-cluster6]
