# Supplementary material for: Meiosis-specific ZFP541 repressor complex promotes developmental progression of meiotic prophase towards completion during mouse spermatogenesis
Source: Nat Commun. 2021 Jun 1;12:3184. doi: 10.1038/s41467-021-23378-4 (PMC8169937; doi:10.1038/s41467-021-23378-4)
Supplement: Supplementary file 7 — Supplementary Data 3 [file 41467_2021_23378_MOESM7_ESM.xlsx]

## Sheet: ZFP541 ChIP nearest 5921 genes
Supplementary Data 3		The complete gene list of ZFP541-ChIP targets and their GO analyses.
0610009O20Rik
0610010F05Rik		ZFP541 bound nearest genes (5921 genes) are listed.
0610030E20Rik
0610040J01Rik
1110004E09Rik
1110004F10Rik
1110008F13Rik
1110008P14Rik
1110032A03Rik
1110032F04Rik
1110059E24Rik
1110065P20Rik
1190002N15Rik
1500009L16Rik
1500011K16Rik
1520401A03Rik
1600014C23Rik
1700001O22Rik
1700006E09Rik
1700007K13Rik
1700011L22Rik
1700013F07Rik
1700016H13Rik
1700016K19Rik
1700017B05Rik
1700025C18Rik
1700025G04Rik
1700029I15Rik
1700029J07Rik
1700030K09Rik
1700037H04Rik
1700066M21Rik
1700067K01Rik
1700123O20Rik
1810013L24Rik
1810043G02Rik
1810055G02Rik
2010300C02Rik
2010315B03Rik
2210011C24Rik
2210016F16Rik
2210408I21Rik
2300009A05Rik
2310011J03Rik
2310022B05Rik
2310033P09Rik
2310057M21Rik
2410004B18Rik
2410131K14Rik
2510039O18Rik
2610301B20Rik
2610507B11Rik
2700081O15Rik
2810006K23Rik
2810428I15Rik
2810459M11Rik
2900026A02Rik
3100002H09Rik
3110001I22Rik
3110018I06Rik
3110062M04Rik
3110079O15Rik
3110082I17Rik
3110082J24Rik
4430402I18Rik
4921524J17Rik
4921524L21Rik
4930402H24Rik
4930404H24Rik
4930407I10Rik
4930426L09Rik
4930442H23Rik
4930452B06Rik
4930467E23Rik
4930519P11Rik
4930524J08Rik
4930563M21Rik
4931406C07Rik
4931406P16Rik
4931414P19Rik
4931422A03Rik
4932438A13Rik
4933412E24Rik
4933415F23Rik
4933416C03Rik
4933427I04Rik
4933428G20Rik
5031439G07Rik
5330417C22Rik
5730409E04Rik
5730508B09Rik
5730522E02Rik
5930422O12Rik
6030419C18Rik
6030458C11Rik
6430548M08Rik
6430573F11Rik
6820408C15Rik
9130023H24Rik
9230112D13Rik
9430038I01Rik
9530068E07Rik
9930021J03Rik
A230050P20Rik
A230072I06Rik
A3galt2
A430005L14Rik
A430033K04Rik
A530084C06Rik
A730015C16Rik
A830005F24Rik
A930002H24Rik
A930004D18Rik
A930033H14Rik
AA467197
Aacs
Aar2
Aard
Aasdh
Aatf
Abca14
Abca15
Abca17
Abca2
Abca3
Abca5
Abcc1
Abcc10
Abcc4
Abcc5
Abcc6
Abcc8
Abcd3
Abce1
Abcf1
Abcg1
Abcg2
Abhd11
Abhd13
Abhd15
Abhd17a
Abhd17b
Abhd17c
Abhd5
Abhd8
Abi2
Abl1
Abr
Abra
Abraxas1
Abtb1
Acaca
Acad10
Acap3
Acat2
Acbd6
Acer3
Acin1
Acly
Acot11
Acot13
Acot3
Acot4
Acot5
Acot7
Acox1
Acpt
Acsl1
Acsl3
Acsl6
Acss2
Actb
Actg1
Actn1
Actn2
Actn3
Actn4
Actr2
Actr3b
Actr5
Actrt3
Acvr1
Acvr1b
Acvr2a
Acvr2b
Adad2
Adal
Adam10
Adam12
Adam23
Adam32
Adam39
Adam9
Adamts14
Adamts20
Adamts3
Adamts8
Adamtsl3
Adamtsl4
Adap1
Adarb1
Adcy1
Adcy2
Adcy3
Adcy7
Adcy9
Add1
Add3
Adgb
Adgra3
Adgrb1
Adgrb2
Adgrb3
Adgrg6
Adgrl1
Adgrl2
Adgrl3
Adgrv1
Adh5
Adhfe1
Adi1
Adipor1
Adipor2
Adk
Adnp
Adnp2
Ado
Adora2b
Adpgk
Adprh
Adprhl2
Adrb1
Adrm1
Adss
Aebp2
Afdn
Aff1
Aff3
Aff4
Afg1l
Afg3l1
Aftph
Agap1
Agap3
Agbl3
Agbl4
Aggf1
Ago1
Ago2
Ago4
Agpat3
Agpat5
Agps
Agrp
Agtpbp1
Agtrap
Ahctf1
Ahcy
Ahcyl1
Ahcyl2
Ahdc1
Ahi1
Ahnak2
Ahr
Ahsa2
AI314180
AI464131
AI854703
Aif1l
Aifm2
Aifm3
Aimp1
Aimp2
Aip
Ajap1
Ajuba
Ak2
Ak4
Ak5
Ak6
Akain1
Akap1
Akap10
Akap11
Akap13
Akap5
Akap7
Akap8
Akap8l
Akip1
Akirin1
Akirin2
Akna
Akp3
Akr1b3
Akt1
Akt3
Aldh16a1
Aldh1a2
Aldh9a1
Alg12
Alg2
Alg5
Alkbh2
Alkbh5
Alms1
Alox5ap
Alpl
Als2
Als2cl
Alx1
Alx3
Alyref
Amacr
Amd1
Amdhd1
Amer2
Amer3
Amfr
Amh
Amigo1
Amigo2
Ammecr1
Ammecr1l
Amn
Anapc10
Anapc11
Anapc13
Anapc4
Anapc5
Angel1
Angel2
Angptl6
Ank
Ank1
Ank2
Ank3
Ankef1
Ankhd1
Ankib1
Ankle2
Ankmy1
Ankmy2
Ankrd10
Ankrd11
Ankrd12
Ankrd13a
Ankrd13b
Ankrd13c
Ankrd17
Ankrd24
Ankrd27
Ankrd28
Ankrd29
Ankrd34b
Ankrd40
Ankrd44
Ankrd46
Ankrd50
Ankrd52
Ankrd53
Ankrd54
Ankrd6
Ankrd60
Ankrd63
Ankrd9
Anks1
Anks1b
Anks6
Ankzf1
Ano1
Ano10
Ano5
Ano7
Ano8
Anp32a
Anp32b
Anp32e
Antxr2
Ap1ar
Ap1s1
Ap2a1
Ap2a2
Ap2m1
Ap3b1
Ap3m1
Ap3m2
Ap3s1
Ap4b1
Ap5b1
Ap5m1
Apaf1
Apba1
Apbb1
Apbb2
Apc
Apcdd1
Aph1c
Api5
Apip
Aplf
Apln
Aplp1
Aplp2
Apopt1
Appbp2
Appl1
Aprt
Aptx
Aqp11
Aqp5
Arap2
Arf1
Arf2
Arf5
Arf6
Arfgef1
Arfgef2
Arfip1
Arfip2
Arfrp1
Arg1
Arglu1
Arhgap10
Arhgap12
Arhgap17
Arhgap20
Arhgap21
Arhgap22
Arhgap23
Arhgap26
Arhgap27
Arhgap28
Arhgap32
Arhgap33
Arhgap35
Arhgap42
Arhgap5
Arhgap8
Arhgdia
Arhgdig
Arhgef10
Arhgef10l
Arhgef11
Arhgef12
Arhgef16
Arhgef19
Arhgef33
Arhgef37
Arhgef39
Arhgef4
Arhgef7
Arid1a
Arid1b
Arid2
Arid4a
Arid5a
Arih2
Arl14ep
Arl15
Arl2
Arl2bp
Arl3
Arl4a
Arl5a
Arl5b
Arl6
Arl6ip6
Arl8a
Armc5
Armc6
Arnt2
Arntl
Arpc1b
Arpc5
Arpp19
Arrb1
Arrb2
Arrdc2
Arrdc3
Arrdc5
Arsb
Arsg
Arsj
Artn
Asap1
Asb18
Asb6
Ascc3
Ascl1
Ascl4
Asf1a
Ash1l
Ash2l
Asic1
Asns
Aspg
Asph
Aspm
Ass1
Asxl1
Asxl3
Atad1
Atad2
Atad2b
Atad3a
Atf1
Atf2
Atf5
Atg10
Atg101
Atg12
Atg16l1
Atg3
Atg4b
Atg5
Atg9a
Atg9b
Atic
Atl1
Atl2
Atl3
Atm
Atmin
Atoh1
Atoh7
Atoh8
Atp11a
Atp11b
Atp11c
Atp12a
Atp13a1
Atp13a3
Atp1a3
Atp1b1
Atp1b2
Atp1b3
Atp2a2
Atp2b1
Atp2b2
Atp2c1
Atp5c1
Atp5d
Atp5e
Atp5g2
Atp5j
Atp6v0d1
Atp6v0e2
Atp6v1a
Atp6v1c1
Atp8a1
Atp8b5
Atp9a
Atpaf1
Atpaf2
Atr
Atraid
Atrip
Atrn
Atrnl1
Atrx
Atxn2
Atxn2l
Atxn3
Atxn7
Atxn7l1
Atxn7l3
AU022252
AU040320
Auh
Auts2
Aven
Avl9
AW554918
Axin1
Axin2
Azi2
Azin1
Azin2
B230219D22Rik
B3galnt1
B3galnt2
B3galt1
B3galt6
B3gat1
B3glct
B3gnt6
B3gnt9
B3gntl1
B430305J03Rik
B4galnt1
B4galt2
B4galt5
B4galt6
B4gat1
B9d1
Baalc
Babam2
Bach2
Bad
Bag1
Bag2
Bag5
Bahcc1
Bahd1
Baiap2
Baiap2l1
Bambi
Banf1
Banp
Bap1
Barhl1
Barhl2
Barx1
Barx2
Bax
Baz1a
Baz1b
Baz2b
BB014433
Bbc3
Bbip1
Bbof1
Bbs10
Bbs12
Bbx
BC003331
BC004004
BC005537
BC030336
BC048403
BC048671
BC055324
BC107364
Bcap29
Bcar1
Bcar3
Bckdhb
Bcl11a
Bcl11b
Bcl2
Bcl2a1c
Bcl2l11
Bcl7a
Bcl7c
Bclaf1
Bcor
Bcr
Begain
Bend3
Bend4
Bend5
Bend6
Bend7
Best2
Bfar
Bfsp1
Bhlha9
Bhlhe23
Bhlhe41
Bicc1
Bicd1
Bicd2
Bicdl1
Bicral
Birc6
Blm
Bloc1s3
Bloc1s4
Blvra
Blvrb
Bmf
Bmi1
Bmp2k
Bmp7
Bmp8a
Bmper
Bmpr1a
Bmpr2
Bmt2
Bnc1
Bnc2
Bnip3
Bnip3l
Bok
Bola3
Boll
Bora
Bpnt1
Bptf
Braf
Brap
Brat1
Brd2
Brd3
Brd4
Brd7
Brf1
Bri3
Bri3bp
Bricd5
Brinp2
Brms1
Brms1l
Brpf3
Brsk2
Brwd1
Bsg
Bsn
Bst1
Btbd1
Btbd10
Btbd16
Btbd17
Btbd18
Btbd2
Btbd3
Btbd6
Btbd7
Btbd9
Btf3l4
Btg1
Btg3
Btnl9
Btrc
Bves
Bysl
Bzw2
C1galt1
C1qbp
C1qtnf4
C2cd2l
C2cd4a
C2cd4b
C2cd4c
C2cd5
C330027C09Rik
C4b
C530025M09Rik
C77370
Caap1
Cab39
Cab39l
Cabin1
Cables1
Cables2
Cacfd1
Cacna1a
Cacna1c
Cacna1e
Cacna1h
Cacna1i
Cacna2d1
Cacna2d2
Cacna2d3
Cacnb1
Cacng4
Cacng6
Cacng8
Cactin
Cacul1
Cacybp
Cad
Cadm1
Cadps2
Calm1
Calm2
Calm3
Calm5
Calr3
Camk2b
Camk2n1
Camk2n2
Camkk2
Camkv
Camsap2
Camta1
Cand1
Canx
Capn10
Capn2
Capn5
Caprin1
Caprin2
Capza2
Car10
Car15
Car2
Carf
Carm1
Carmil3
Carnmt1
Cartpt
Casc4
Casd1
Cask
Caskin2
Casp7
Casp9
Casz1
Catip
Catsper1
Catsper2
Catsperg2
Cbarp
Cbfa2t2
Cbfa2t3
Cbfb
Cbl
Cbll1
Cbln1
Cbln4
Cbr1
Cbr4
Cbx1
Cbx2
Cbx3
Cbx4
Cbx5
Cbx6
Cbx7
Cbx8
Cby3
Cc2d1b
Ccar1
Ccdc102a
Ccdc105
Ccdc106
Ccdc107
Ccdc116
Ccdc12
Ccdc122
Ccdc126
Ccdc134
Ccdc14
Ccdc146
Ccdc148
Ccdc158
Ccdc166
Ccdc171
Ccdc173
Ccdc175
Ccdc177
Ccdc18
Ccdc186
Ccdc32
Ccdc34
Ccdc38
Ccdc40
Ccdc50
Ccdc57
Ccdc59
Ccdc6
Ccdc61
Ccdc66
Ccdc68
Ccdc71l
Ccdc85b
Ccdc85c
Ccdc88a
Ccdc88c
Ccdc9
Ccdc90b
Ccdc91
Ccdc92
Cchcr1
Ccm2
Ccm2l
Ccna2
Ccnd1
Ccnd3
Ccne1
Ccne2
Ccnj
Ccnk
Ccno
Ccnt2
Ccny
Ccnyl1
Ccpg1
Ccr4
Ccser1
Cct5
Cct6b
Cct7
Cct8l1
Cd151
Cd164
Cd248
Cd276
Cd2ap
Cd300lg
Cd37
Cd3eap
Cd47
Cd83
Cdan1
Cdc123
Cdc14a
Cdc14b
Cdc16
Cdc20b
Cdc25a
Cdc34
Cdc34b
Cdc40
Cdc42
Cdc42bpa
Cdc42bpb
Cdc42ep3
Cdc42ep4
Cdc5l
Cdc73
Cdca2
Cdca4
Cdca7
Cdca7l
Cdca8
Cdh2
Cdh22
Cdh4
Cdhr2
Cdhr3
Cdk1
Cdk12
Cdk13
Cdk14
Cdk16
Cdk17
Cdk18
Cdk19
Cdk2ap1
Cdk4
Cdk5r1
Cdk5rap3
Cdk8
Cdkal1
Cdkn1c
Cdkn2a
Cdkn2aip
Cdkn2c
Cdon
Cdr2
Cdr2l
Cds1
Cds2
Cdt1
Cdv3
Cdyl
Cdyl2
Cebpb
Cebpd
Cebpzos
Cecr2
Celf1
Celf2
Celf4
Celsr1
Celsr2
Cenpb
Cenpm
Cenpt
Cenpv
Cenpx
Cep112
Cep120
Cep131
Cep135
Cep162
Cep170
Cep170b
Cep19
Cep290
Cep57
Cep63
Cep68
Cep76
Cep78
Cep83
Cep85
Cept1
Cerk
Cers1
Cers2
Cers5
Cetn2
Cetn4
Cfap57
Cfap77
Cfdp1
Cfl1
Cfl2
Cflar
Cftr
Cggbp1
Chadl
Chaf1b
Chchd3
Chchd4
Chchd7
Chd1
Chd1l
Chd2
Chd3
Chd3os
Chd5
Chd6
Chd7
Chd8
Chd9
Chdh
Cherp
Chic2
Chka
Chml
Chmp2b
Chmp5
Chn1
Chn2
Chp1
Chpf
Chpt1
Chrna5
Chrna7
Chrnd
Chst10
Chst13
Chst14
Chst5
Chst8
Chsy1
Chtf8
Chuk
Ciao1
Ciart
Cib1
Cic
Cilp2
Cinp
Cir1
Cirbp
Cisd1
Cisd2
Cited2
CK137956
Ckap2
Ckap4
Ckap5
Cks1b
Cks2
Clasp2
Clcf1
Clcn2
Clcn3
Clcn4
Clcn6
Clcn7
Cldn14
Cldn9
Cldnd1
Clec16a
Clec2l
Clgn
Clic1
Clic4
Clic6
Clint1
Clip1
Clip2
Clip4
Clk2
Clk3
Clmn
Cln5
Cln6
Clock
Clptm1l
Clrn2
Clspn
Clstn1
Clstn2
Clta
Cluh
Cmip
Cmpk1
Cmpk2
Cmss1
Cmtm4
Cmtr1
Cmtr2
Cnbd2
Cnbp
Cnga4
Cnih1
Cnih3
Cnksr2
Cnksr3
Cnmd
Cnn2
Cnn3
Cnnm1
Cnnm2
Cnnm3
Cnnm4
Cnot1
Cnot10
Cnot11
Cnot3
Cnot6
Cnot6l
Cnot7
Cnp
Cnppd1
Cnpy3
Cnr1
Cnst
Cntd1
Cntn3
Cntn5
Cntrob
Coa4
Coa5
Cobl
Cobll1
Cog3
Coil
Col23a1
Col4a3bp
Col5a1
Colec12
Colgalt1
Commd3
Commd7
Comp
Copg2
Coprs
Cops5
Copz1
Copz2
Coq10a
Coq2
Coq8a
Coro1c
Cotl1
Cox11
Cox14
Cox15
Cox20
Cox4i1
Cox5a
Cpeb1
Cpeb2
Cpeb3
Cpn2
Cpne1
Cpne2
Cpne3
Cpne5
Cpsf6
Cpsf7
Cpt1a
Cptp
Cpz
Cramp1l
Crat
Crb2
Creb1
Creb3l1
Creb3l2
Crebbp
Crebrf
Crebzf
Creg1
Creld1
Creld2
Crem
Crim1
Crip2
Crk
Crlf1
Crlf3
Crocc
Crtac1
Crtap
Crtc1
Crtc2
Crtc3
Cry1
Cryba1
Crybg3
Cryl1
Crym
Cryzl1
Cs
Csad
Cse1l
Csf1
Csf2ra
Csnk1g2
Csnk1g3
Csnk2a1
Csnk2a2
Cspg5
Cspp1
Csrnp1
Cstad
Ctage5
Ctbp1
Ctbp2
Ctcf
Ctcfl
Ctdnep1
Ctdp1
Ctdsp1
Ctdsp2
Ctdspl
Ctf1
Ctnna1
Ctnna2
Ctnna3
Ctnnal1
Ctnnb1
Ctnnbip1
Ctnnd2
Ctps
Ctsf
Ctsl
Ctu2
Ctxn1
Cuedc1
Cul1
Cul3
Cul4a
Cul5
Cul7
Cul9
Cuta
Cutal
Cutc
Cux1
Cux2
Cwc22
Cxxc5
Cyb561
Cyc1
Cycs
Cyld
Cyp1b1
Cyp20a1
Cyp2d26
Cyp2r1
Cyp2w1
Cyp46a1
Cyp51
Cysrt1
Cystm1
Cyth1
D030056L22Rik
D10Wsu102e
D130043K22Rik
D16Ertd472e
D17Wsu92e
D1Ertd622e
D2Bwg1423e
D430041D05Rik
D5Ertd579e
D630036H23Rik
D630045J12Rik
D930007J09Rik
D930048N14Rik
Dab1
Dab2ip
Dact1
Dact2
Dact3
Dag1
Dagla
Daglb
Dand5
Dap
Dap3
Dapk1
Dapk3
Dars
Dazap1
Dazl
Dbf4
Dbn1
Dbndd2
Dbnl
Dbp
Dcaf13
Dcaf17
Dcaf5
Dcaf7
Dcakd
Dcbld2
Dcdc2a
Dchs1
Dck
Dclk2
Dclre1a
Dclre1b
Dcp1a
Dct
Dctd
Dctpp1
Dcun1d1
Dcun1d4
Dda1
Ddah1
Ddb1
Ddc
Ddhd1
Ddhd2
Ddi2
Ddx10
Ddx18
Ddx19a
Ddx20
Ddx23
Ddx25
Ddx39
Ddx3x
Ddx4
Ddx43
Ddx50
Ddx51
Ddx54
Ddx55
Ddx59
Deaf1
Dedd2
Defb7
Degs1
Dek
Dennd1a
Dennd1b
Dennd2a
Dennd4a
Dennd4b
Dennd4c
Dennd5a
Dennd5b
Dennd6a
Dennd6b
Deptor
Derl3
Desi2
Dexi
Dfna5
Dgat1
Dgcr14
Dgcr2
Dgcr8
Dgkd
Dgke
Dgkq
Dgkz
Dhcr24
Dhcr7
Dhdds
Dhfr
Dhh
Dhps
Dhrs1
Dhrs13
Dhrs3
Dhx15
Dhx30
Dhx32
Dhx35
Dhx37
Dhx9
Diablo
Diaph1
Diaph3
Dicer1
Dido1
Dio3
Dip2a
Dip2b
Dip2c
Dirc2
Dis3
Disp1
Disp3
Dixdc1
Dkkl1
Dld
Dleu7
Dlg1
Dlg5
Dlgap2
Dlgap3
Dlgap4
Dlk1
Dll3
Dll4
Dlx1
Dlx2
Dmbx1
Dmrta2
Dmrtb1
Dmwd
Dmxl2
Dna2
Dnaaf1
Dnaaf5
Dnah2
Dnaic2
Dnaja1
Dnaja4
Dnajb1
Dnajb14
Dnajc1
Dnajc11
Dnajc13
Dnajc16
Dnajc2
Dnajc21
Dnajc25
Dnajc3
Dnajc5
Dnajc6
Dnlz
Dnm1
Dnmbp
Dnmt1
Dnmt3a
Dnmt3b
Dnph1
Dnttip1
Dnttip2
Doc2a
Doc2b
Doc2g
Dock1
Dock3
Dock4
Dock5
Dock7
Dock8
Dock9
Dok4
Dolpp1
Donson
Dopey1
Dopey2
Dpf1
Dph6
Dpm1
Dpp8
Dpy19l1
Dpy19l2
Dpy19l3
Dpy19l4
Dpysl2
Dr1
Dram2
Drap1
Drc3
Drd2
Drg1
Drosha
Drp2
Dscam
Dscr3
Dst
Dstn
Dstyk
Dtd2
Dtnb
Dtnbp1
Dtwd2
Dtx4
Dtymk
Dupd1
Dusp1
Dusp11
Dusp14
Dusp16
Dusp2
Dusp22
Dusp28
Dusp5
Dusp7
Dusp8
Dut
Dvl1
Dvl2
Dvl3
Dxo
Dym
Dync1h1
Dync1li1
Dync1li2
Dynll2
Dyrk1a
Dyrk1b
Dyrk2
Dyrk3
Dzank1
Dzip3
E030018B13Rik
E030025P04Rik
E130114P18Rik
E130116L18Rik
E130208F15Rik
E130308A19Rik
E130309D02Rik
E130311K13Rik
E2f1
E2f2
E2f5
E2f6
E2f7
E2f8
Eaf1
Ears2
Ebag9
Ebf2
Ebf3
Ebna1bp2
Ece1
Ecel1
Echdc1
Echdc3
Eci1
Edaradd
Edem1
Edf1
Edn2
Edn3
Ednrb
Edrf1
Eea1
Eef1d
Eef2kmt
Eefsec
Eepd1
Efcab11
Efcab2
Efcab5
Efcab6
Efhd1
Efna1
Efna3
Efna4
Efna5
Efnb2
Egf
Egln1
Egln2
Egln3
Egr1
Egr2
Egr4
Ehbp1l1
Ehd1
Ehd2
Ehd4
Ehmt1
Ehmt2
Ei24
Eid1
Eid2
Eid2b
Eif1a
Eif1ad
Eif1b
Eif2ak3
Eif2ak4
Eif2b3
Eif2b5
Eif3a
Eif3b
Eif3f
Eif3g
Eif4a1
Eif4b
Eif4e
Eif4e2
Eif4e3
Eif4enif1
Eif4g1
Eif4g3
Eif4h
Eif5
Eif5a
Eif5a2
Eif5b
Elac1
Elavl2
Elavl3
Elavl4
Elf1
Elf2
Elk4
Ell
Ell3
Elmo2
Elmod2
Elmsan1
Eloa
Elovl2
Elovl4
Elovl5
Elovl6
Elp2
Elp5
Elp6
Emc8
Eme2
Eml4
Eml5
Emsy
En2
Enah
Endog
Endov
Engase
Enkur
Eno1
Eno3
Enoph1
Enox1
Enpp1
Entpd2
Entpd5
Ep300
Ep400
Epb41
Epb41l1
Epb41l2
Epb41l4a
Epb41l4b
Epc1
Epcam
Epg5
Epha1
Epha10
Epha2
Epha5
Epha7
Epha8
Ephb2
Ephb3
Epm2a
Epm2aip1
Epn1
Epn2
Eprs
Eps15
Eps15l1
Eps8
Eras
Erbb4
Erbin
Erc1
Erc2
Ercc1
Ercc6
Ercc6l2
Erg
Ergic1
Erh
Eri1
Erich2
Erlin1
Ermp1
Ern1
Ero1l
Esp15
Esp38
Espl1
Esrrb
Esrrg
Esyt2
Etaa1
Etfa
Ets2
Etv5
Etv6
Evi5
Evl
Ewsr1
Exd1
Exoc3l2
Exoc5
Exoc6
Exoc6b
Exoc8
Exog
Exosc2
Exosc3
Exosc6
Exosc7
Exosc8
Ext1
Ext2
Extl2
Extl3
Ezh1
Ezh2
Ezr
F3
Fa2h
Faah
Fadd
Fads1
Fahd1
Faim
Fam102a
Fam102b
Fam105a
Fam107b
Fam110b
Fam117b
Fam118a
Fam120a
Fam120c
Fam124a
Fam131c
Fam135a
Fam136a
Fam155a
Fam160a2
Fam163b
Fam167a
Fam168b
Fam169a
Fam171a1
Fam171a2
Fam171b
Fam173b
Fam174b
Fam178b
Fam184a
Fam184b
Fam185a
Fam189a1
Fam189a2
Fam193a
Fam193b
Fam196a
Fam19a5
Fam206a
Fam208a
Fam208b
Fam20a
Fam20b
Fam210a
Fam213a
Fam214a
Fam217b
Fam221b
Fam222a
Fam228b
Fam229a
Fam234a
Fam234b
Fam26f
Fam35a
Fam3c
Fam49b
Fam53a
Fam57a
Fam60a
Fam69a
Fam69b
Fam72a
Fam76a
Fam76b
Fam78b
Fam81a
Fam83b
Fam83d
Fam83h
Fam84b
Fam89b
Fam8a1
Fam91a1
Fam92a
Fam92b
Fam98b
Fam98c
Fance
Fancf
Fancm
Fank1
Far1
Farp1
Fars2
Fasn
Fastk
Fastkd3
Fastkd5
Fbl
Fblim1
Fbln1
Fbrsl1
Fbxl14
Fbxl16
Fbxl17
Fbxl2
Fbxl20
Fbxl22
Fbxl3
Fbxl4
Fbxl5
Fbxl6
Fbxo10
Fbxo11
Fbxo16
Fbxo17
Fbxo2
Fbxo21
Fbxo22
Fbxo3
Fbxo30
Fbxo31
Fbxo33
Fbxo34
Fbxo41
Fbxo45
Fbxo46
Fbxo6
Fbxo7
Fbxo9
Fbxw11
Fbxw2
Fbxw4
Fcgr1
Fcho2
Fchsd2
Fdx1
Fdxacb1
Fem1b
Fen1
Fer1l5
Fermt2
Fez1
Fez2
Fgd6
Fgf11
Fgf12
Fgf13
Fgf23
Fgf5
Fgf8
Fgf9
Fgfbp1
Fgfbp3
Fgfr2
Fgfr3
Fgfrl1
Fggy
Fh1
Fhad1
Fhl1
Fhl3
Fhl4
Fhod1
Fibcd1
Fibp
Ficd
Fign
Fignl1
Fignl2
Filip1l
Fip1l1
Fitm2
Fiz1
Fkbp14
Fkbp3
Fkbp4
Fkbp5
Fkbp6
Fkbp7
Fkbp8
Fkrp
Flii
Flot1
Flrt1
Flywch1
Flywch2
Fn1
Fnbp1
Fnbp1l
Fndc10
Fndc3a
Fndc3b
Fndc5
Fnip1
Fnip2
Fosb
Fosl2
Foxa3
Foxc1
Foxd1
Foxd4
Foxe1
Foxf1
Foxj1
Foxj2
Foxj3
Foxk1
Foxk2
Foxm1
Foxn2
Foxn3
Foxo1
Foxo3
Foxo6
Foxp1
Foxp2
Foxq1
Foxred2
Fpgs
Frat2
Frmd3
Frmd4a
Frmd5
Frrs1l
Frs2
Frs3
Fryl
Fscn3
Fsd1l
Fsd2
Fst
Fto
Fubp1
Fubp3
Fuca2
Fut11
Fut8
Fuz
Fxn
Fxr1
Fxyd4
Fzd10
Fzd3
Fzd6
Fzd9
G2e3
G3bp1
G3bp2
G6pc3
Gab2
Gabarapl1
Gabpa
Gabra4
Gabra5
Gabrd
Gadd45a
Gadd45g
Gak
Gal3st3
Gal3st4
Galc
Galnt1
Galnt10
Galnt11
Galnt12
Galnt16
Galnt2
Galnt3
Galnt4
Galnt9
Galp
Galr3
Gamt
Gan
Gap43
Gapvd1
Garem1
Gars
Gart
Gas2l1
Gas7
Gata2
Gata5
Gatad1
Gatad2a
Gatad2b
Gatm
Gbe1
Gbx1
Gbx2
Gcat
Gcc1
Gcc2
Gchfr
Gclc
Gclm
Gcn1l1
Gcsh
[truncated: 3,922 more rows]

## Sheet: ChIP target_TSS+-2kb 
0610040J01Rik
1110004E09Rik		ZFP541-binding sites resided within +/− 2 kb of the TSS (4,689 genes) are listed.
1110008P14Rik
1110032F04Rik
1110059E24Rik
1110065P20Rik
1190002N15Rik
1500009L16Rik
1700001O22Rik
1700007K13Rik
1700013F07Rik
1700016H13Rik
1700017B05Rik
1700025G04Rik
1700029J07Rik
1700030K09Rik
1700037H04Rik
1700066M21Rik
1700067K01Rik
1700123O20Rik
1810013L24Rik
1810055G02Rik
2210011C24Rik
2210016F16Rik
2210408I21Rik
2300009A05Rik
2310022B05Rik
2310033P09Rik
2310057M21Rik
2410004B18Rik
2410131K14Rik
2510039O18Rik
2610301B20Rik
2610507B11Rik
2700081O15Rik
2810006K23Rik
2810428I15Rik
2810459M11Rik
3110062M04Rik
3110082I17Rik
4430402I18Rik
4921524J17Rik
4930402H24Rik
4930426L09Rik
4930442H23Rik
4930452B06Rik
4930519P11Rik
4930524J08Rik
4931406C07Rik
4931406P16Rik
4931414P19Rik
4931422A03Rik
4932438A13Rik
4933416C03Rik
4933428G20Rik
5031439G07Rik
5330417C22Rik
5730409E04Rik
5730508B09Rik
5730522E02Rik
6030419C18Rik
6030458C11Rik
6430548M08Rik
6430573F11Rik
6820408C15Rik
9130023H24Rik
9530068E07Rik
9930021J03Rik
A430005L14Rik
A530084C06Rik
A730015C16Rik
A930002H24Rik
A930033H14Rik
Aacs
Aard
Aatf
Abca14
Abca15
Abca17
Abca2
Abca3
Abca5
Abcc1
Abcc10
Abcc4
Abcc5
Abcc8
Abcd3
Abce1
Abcf1
Abhd11
Abhd13
Abhd15
Abhd17a
Abhd17b
Abhd17c
Abhd5
Abhd8
Abi2
Abraxas1
Abtb1
Acad10
Acap3
Acat2
Acbd6
Acer3
Acin1
Acly
Acot13
Acot3
Acot4
Acox1
Acsl1
Acsl3
Acsl6
Acss2
Actb
Actg1
Actn2
Actn3
Actn4
Actr2
Actr3b
Actr5
Acvr1
Acvr1b
Acvr2a
Acvr2b
Adad2
Adal
Adam10
Adam12
Adam23
Adam32
Adam9
Adamts14
Adamts20
Adamts3
Adamts8
Adamtsl3
Adamtsl4
Adap1
Adarb1
Adcy1
Adcy2
Adcy3
Adcy9
Add1
Adgra3
Adgrb3
Adgrg6
Adgrl1
Adh5
Adi1
Adipor1
Adk
Adnp
Adnp2
Ado
Adpgk
Adprh
Adprhl2
Adrb1
Adrm1
Adss
Aebp2
Afdn
Aff3
Aff4
Afg1l
Afg3l1
Agap1
Agap3
Agbl3
Aggf1
Ago1
Ago2
Ago4
Agpat3
Agpat5
Agps
Agrp
Agtpbp1
Agtrap
Ahctf1
Ahcyl1
Ahcyl2
Ahdc1
Ahi1
Ahr
Ahsa2
AI314180
Aif1l
Aifm3
Aimp1
Aimp2
Aip
Ajap1
Ajuba
Ak4
Ak5
Ak6
Akain1
Akap1
Akap10
Akap11
Akap13
Akap5
Akap8
Akip1
Akirin1
Akirin2
Akr1b3
Akt1
Akt3
Aldh16a1
Aldh1a2
Aldh9a1
Alg12
Alg2
Alg5
Alkbh5
Alms1
Alpl
Als2
Als2cl
Alx1
Alx3
Alyref
Amacr
Amd1
Amdhd1
Amer2
Amer3
Amfr
Amigo1
Amigo2
Ammecr1
Ammecr1l
Anapc10
Anapc11
Anapc13
Anapc4
Anapc5
Angel1
Angel2
Angptl6
Ank
Ank1
Ankef1
Ankhd1
Ankib1
Ankle2
Ankmy2
Ankrd10
Ankrd11
Ankrd12
Ankrd13a
Ankrd13c
Ankrd17
Ankrd27
Ankrd28
Ankrd29
Ankrd34b
Ankrd40
Ankrd44
Ankrd46
Ankrd50
Ankrd52
Ankrd53
Ankrd60
Ankrd9
Anks1
Anks6
Ankzf1
Ano10
Ano5
Anp32a
Anp32b
Anp32e
Ap1ar
Ap2a1
Ap2a2
Ap2m1
Ap3b1
Ap3m1
Ap3m2
Ap3s1
Ap4b1
Ap5b1
Ap5m1
Apaf1
Apba1
Apbb1
Apbb2
Apc
Apcdd1
Aph1c
Api5
Apip
Aplf
Apln
Aplp1
Aplp2
Apopt1
Appbp2
Appl1
Aprt
Aqp11
Aqp5
Arap2
Arf1
Arf2
Arf5
Arf6
Arfgef1
Arfgef2
Arfip1
Arfip2
Arfrp1
Arglu1
Arhgap10
Arhgap12
Arhgap17
Arhgap20
Arhgap21
Arhgap26
Arhgap27
Arhgap28
Arhgap33
Arhgap35
Arhgap42
Arhgap5
Arhgdia
Arhgdig
Arhgef10
Arhgef10l
Arhgef11
Arhgef12
Arhgef37
Arhgef39
Arhgef4
Arhgef7
Arid1a
Arid1b
Arid2
Arid4a
Arid5a
Arih2
Arl15
Arl2
Arl2bp
Arl3
Arl4a
Arl5a
Arl5b
Arl6
Arl6ip6
Arl8a
Armc5
Armc6
Arnt2
Arntl
Arpc1b
Arpc5
Arpp19
Arrb1
Arrb2
Arrdc2
Arrdc3
Arsb
Arsg
Ascc3
Ascl1
Ascl4
Asf1a
Ash1l
Ash2l
Asic1
Asns
Asph
Aspm
Ass1
Asxl1
Asxl3
Atad1
Atad2
Atad2b
Atad3a
Atf1
Atf2
Atg10
Atg101
Atg12
Atg16l1
Atg3
Atg4b
Atg5
Atg9a
Atic
Atl1
Atl2
Atl3
Atm
Atmin
Atoh1
Atoh7
Atoh8
Atp11a
Atp11b
Atp11c
Atp12a
Atp13a1
Atp13a3
Atp1b1
Atp1b2
Atp1b3
Atp2a2
Atp2b1
Atp5c1
Atp5e
Atp5g2
Atp5j
Atp6v0d1
Atp6v0e2
Atp6v1c1
Atp8a1
Atp8b5
Atp9a
Atpaf1
Atpaf2
Atr
Atraid
Atrip
Atrn
Atrnl1
Atrx
Atxn2
Atxn2l
Atxn3
Atxn7
Atxn7l3
AU022252
AU040320
Auh
Aven
Avl9
AW554918
Axin1
Axin2
Azi2
Azin1
Azin2
B230219D22Rik
B3galnt1
B3galnt2
B3galt6
B3gat1
B3glct
B3gnt9
B3gntl1
B430305J03Rik
B4galnt1
B4galt2
B4galt5
B4galt6
B4gat1
B9d1
Babam2
Bach2
Bad
Bag1
Bag2
Bag5
Bahcc1
Bahd1
Baiap2
Baiap2l1
Bambi
Banf1
Banp
Bap1
Barhl1
Barhl2
Barx1
Bax
Baz1a
Baz1b
Baz2b
Bbc3
Bbip1
Bbof1
Bbs10
Bbs12
Bbx
BC003331
BC004004
BC005537
BC030336
BC055324
Bcap29
Bcar1
Bckdhb
Bcl2
Bcl2l11
Bcl7a
Bcl7c
Bclaf1
Bcr
Begain
Bend3
Bend4
Bend5
Bend6
Bend7
Bfsp1
Bhlhe41
Bicc1
Bicd1
Bicd2
Bicdl1
Birc6
Blm
Bloc1s4
Blvra
Blvrb
Bmf
Bmi1
Bmp2k
Bmper
Bmpr1a
Bmpr2
Bmt2
Bnc1
Bnc2
Bnip3
Bnip3l
Bok
Boll
Bora
Bptf
Braf
Brap
Brd2
Brd4
Brd7
Brf1
Bri3
Bri3bp
Brinp2
Brms1l
Brpf3
Brsk2
Brwd1
Bsg
Bsn
Btbd1
Btbd10
Btbd18
Btbd2
Btbd6
Btbd7
Btbd9
Btf3l4
Btg1
Btg3
Bves
Bzw2
C1galt1
C1qbp
C2cd2l
C2cd4a
C2cd4b
C2cd4c
C2cd5
C330027C09Rik
C530025M09Rik
C77370
Caap1
Cab39
Cab39l
Cabin1
Cables1
Cables2
Cacfd1
Cacna1c
Cacna1h
Cacna1i
Cacna2d1
Cacna2d2
Cacna2d3
Cacnb1
Cacng4
Cactin
Cacul1
Cacybp
Cad
Cadm1
Cadps2
Calm1
Calm2
Calm3
Calr3
Camk2b
Camk2n1
Camkk2
Camkv
Camsap2
Camta1
Canx
Capn10
Caprin1
Caprin2
Capza2
Car10
Car2
Carm1
Carmil3
Carnmt1
Casc4
Casd1
Cask
Caskin2
Casp7
Casp9
Casz1
Catsper2
Cbarp
Cbfa2t2
Cbfb
Cbl
Cbll1
Cbln1
Cbln4
Cbx1
Cbx2
Cbx3
Cbx4
Cbx6
Cbx7
Cc2d1b
Ccar1
Ccdc102a
Ccdc105
Ccdc107
Ccdc116
Ccdc122
Ccdc126
Ccdc134
Ccdc146
Ccdc148
Ccdc158
Ccdc166
Ccdc171
Ccdc173
Ccdc177
Ccdc18
Ccdc186
Ccdc34
Ccdc38
Ccdc40
Ccdc50
Ccdc57
Ccdc59
Ccdc6
Ccdc61
Ccdc66
Ccdc71l
Ccdc85b
Ccdc85c
Ccdc88a
Ccdc88c
Ccdc9
Ccdc90b
Ccdc91
Ccdc92
Cchcr1
Ccm2
Ccna2
Ccne1
Ccne2
Ccnj
Ccnk
Ccno
Ccnt2
Ccny
Ccnyl1
Ccpg1
Ccser1
Cct5
Cct7
Cd151
Cd164
Cd248
Cd276
Cd2ap
Cd37
Cd47
Cd83
Cdan1
Cdc123
Cdc14a
Cdc14b
Cdc16
Cdc20b
Cdc25a
Cdc34
Cdc34b
Cdc40
Cdc42
Cdc42bpa
Cdc42bpb
Cdc42ep3
Cdc42ep4
Cdc5l
Cdc73
Cdca4
Cdca7
Cdca7l
Cdh2
Cdh4
Cdk13
Cdk14
Cdk16
Cdk17
Cdk19
Cdk2ap1
Cdk4
Cdk5r1
Cdk5rap3
Cdk8
Cdkn1c
Cdkn2a
Cdkn2aip
Cdkn2c
Cdon
Cdr2
Cdr2l
Cds1
Cds2
Cdt1
Cdv3
Cdyl2
Cebpb
Cebpd
Cebpzos
Cecr2
Celf4
Celsr1
Celsr2
Cenpb
Cenpm
Cenpv
Cenpx
Cep112
Cep120
Cep131
Cep135
Cep162
Cep170
Cep19
Cep290
Cep57
Cep63
Cep68
Cep76
Cep78
Cep83
Cep85
Cept1
Cerk
Cers1
Cers2
Cers5
Cetn2
Cetn4
Cfap57
Cfap77
Cfdp1
Cfl1
Cfl2
Cflar
Cftr
Cggbp1
Chaf1b
Chchd3
Chchd4
Chchd7
Chd1
Chd1l
Chd3
Chd3os
Chd5
Chd6
Chd7
Chd8
Chdh
Cherp
Chic2
Chka
Chml
Chmp2b
Chmp5
Chn1
Chn2
Chp1
Chpf
Chpt1
Chrna5
Chrna7
Chst10
Chst8
Chsy1
Chtf8
Chuk
Ciao1
Ciart
Cib1
Cinp
Cir1
Cisd1
Cisd2
Cited2
Ckap2
Ckap4
Ckap5
Cks1b
Cks2
Clcf1
Clcn2
Clcn3
Clcn6
Clcn7
Cldnd1
Clec16a
Clec2l
Clgn
Clic4
Clint1
Clip1
Clip2
Clip4
Clk3
Clmn
Cln5
Cln6
Clock
Clptm1l
Clspn
Clstn1
Clstn2
Cluh
Cmip
Cmpk1
Cmss1
Cmtm4
Cmtr1
Cmtr2
Cnbd2
Cnbp
Cnih1
Cnih3
Cnksr2
Cnksr3
Cnn3
Cnnm1
Cnnm2
Cnnm3
Cnnm4
Cnot1
Cnot10
Cnot11
Cnot3
Cnot6
Cnot6l
Cnot7
Cnp
Cnppd1
Cnpy3
Cnr1
Cnst
Cntn5
Cntrob
Coa4
Coa5
Cobl
Cobll1
Cog3
Col23a1
Col4a3bp
Col5a1
Colec12
Colgalt1
Commd3
Commd7
Comp
Copg2
Coprs
Cops5
Coq10a
Coq2
Coq8a
Coro1c
Cotl1
Cox11
Cox14
Cox15
Cox20
Cox4i1
Cox5a
Cpeb1
Cpeb2
Cpeb3
Cpne1
Cpne2
Cpne3
Cpne5
Cpsf6
Cpsf7
Cpt1a
Cptp
Cpz
Cramp1l
Crat
Creb1
Creb3l2
Crebbp
Crebrf
Crebzf
Creg1
Creld1
Creld2
Crem
Crim1
Crip2
Crk
Crlf3
Crtac1
Crtap
Crtc1
Crtc2
Crtc3
Cry1
Cryl1
Crym
Cryzl1
Cs
Cse1l
Csf1
Csnk1g2
Csnk1g3
Csnk2a1
Csnk2a2
Cspg5
Cspp1
Ctage5
Ctbp1
Ctcf
Ctdnep1
Ctdp1
Ctdsp1
Ctdsp2
Ctdspl
Ctnna1
Ctnna2
Ctnnal1
Ctnnb1
Ctnnbip1
Ctnnd2
Ctps
Ctsf
Ctsl
Ctu2
Ctxn1
Cuedc1
Cul1
Cul3
Cul4a
Cul5
Cul7
Cul9
Cuta
Cutc
Cux1
Cux2
Cxxc5
Cyb561
Cyc1
Cycs
Cyld
Cyp1b1
Cyp2r1
Cyp46a1
Cyp51
Cystm1
D030056L22Rik
D10Wsu102e
D130043K22Rik
D16Ertd472e
D17Wsu92e
D1Ertd622e
D2Bwg1423e
D430041D05Rik
D5Ertd579e
D630036H23Rik
D630045J12Rik
D930007J09Rik
D930048N14Rik
Dab1
Dact1
Dact2
Dag1
Dagla
Daglb
Dap
Dap3
Dapk1
Dapk3
Dars
Dazap1
Dazl
Dbf4
Dbn1
Dbndd2
Dbp
Dcaf13
Dcaf17
Dcaf5
Dcakd
Dcbld2
Dcdc2a
Dck
Dclk2
Dclre1a
Dclre1b
Dctd
Dcun1d1
Ddah1
Ddb1
Ddhd1
Ddhd2
Ddi2
Ddx10
Ddx18
Ddx19a
Ddx20
Ddx23
Ddx25
Ddx39
Ddx3x
Ddx4
Ddx43
Ddx50
Ddx51
Ddx54
Ddx55
Ddx59
Deaf1
Dedd2
Degs1
Dek
Dennd1a
Dennd1b
Dennd2a
Dennd4a
Dennd4b
Dennd5a
Dennd5b
Dennd6a
Dennd6b
Deptor
Derl3
Dgcr2
Dgcr8
Dgkd
Dhcr24
Dhdds
Dhfr
Dhps
Dhrs1
Dhrs13
Dhrs3
Dhx15
Dhx32
Dhx35
Dhx37
Dhx9
Diablo
Diaph1
Diaph3
Dicer1
Dido1
Dio3
Dip2a
Dip2b
Dip2c
Dis3
Disp1
Dixdc1
Dld
Dlg1
Dlg5
Dlgap2
Dlk1
Dlx1
Dlx2
Dmrta2
Dmrtb1
Dmxl2
Dna2
Dnaaf1
Dnaaf5
Dnaic2
Dnaja1
Dnaja4
Dnajb14
Dnajc1
Dnajc11
Dnajc13
Dnajc2
Dnajc21
Dnajc25
Dnajc3
Dnajc5
Dnlz
Dnmbp
Dnmt1
Dnmt3a
Dnmt3b
Dnph1
Dnttip1
Doc2a
Doc2b
Dock1
Dock3
Dock4
Dock5
Dock7
Dock8
Dolpp1
Donson
Dopey1
Dopey2
Dpf1
Dph6
Dpm1
Dpp8
Dpy19l1
Dpy19l2
Dpy19l3
Dpy19l4
Dpysl2
Dr1
Dram2
Drap1
Drc3
Drd2
Drg1
Drosha
Dscam
Dscr3
Dst
Dstn
Dstyk
Dtd2
Dtnb
Dtnbp1
Dtwd2
Dtx4
Dtymk
Dusp1
Dusp11
Dusp14
Dusp16
Dusp2
Dusp22
Dusp28
Dusp5
Dusp7
Dusp8
Dut
Dvl1
Dvl2
Dvl3
Dxo
Dym
Dync1h1
Dync1li1
Dync1li2
Dynll2
Dyrk1a
Dyrk1b
Dyrk2
Dyrk3
Dzank1
Dzip3
E130114P18Rik
E130116L18Rik
E130208F15Rik
E130308A19Rik
E130309D02Rik
E2f1
E2f2
E2f5
E2f6
E2f7
E2f8
Eaf1
Ears2
Ebag9
Ebf2
Ebna1bp2
Ece1
Ecel1
Echdc1
Eci1
Edaradd
Edem1
Edf1
Edrf1
Eea1
Eef1d
Eef2kmt
Eefsec
Eepd1
Efcab6
Efhd1
Efna4
Efna5
Efnb2
Egln1
Egln2
Egr1
Egr4
Ehd1
Ehd2
Ehd4
Ehmt1
Ehmt2
Ei24
Eid1
Eid2
Eid2b
Eif1a
Eif1ad
Eif1b
Eif2ak3
Eif2ak4
Eif2b3
Eif2b5
Eif3a
Eif3b
Eif3g
Eif4a1
Eif4b
Eif4e
Eif4e2
Eif4e3
Eif4enif1
Eif4g1
Eif4h
Eif5
Eif5a
Eif5a2
Eif5b
Elac1
Elavl2
Elavl3
Elf1
Elf2
Elk4
Ell
Elmo2
Elmod2
Elmsan1
Eloa
Elovl2
Elovl4
Elovl5
Elovl6
Elp2
Elp5
Emc8
Eme2
Eml4
Eml5
Emsy
En2
Enah
Endog
Endov
Enkur
Eno1
Eno3
Enoph1
Enox1
Enpp1
Entpd2
Ep400
Epb41l2
Epb41l4a
Epb41l4b
Epc1
Epcam
Epg5
Epha1
Epha5
Epha7
Epha8
Ephb2
Ephb3
Epm2a
Epm2aip1
Epn1
Epn2
Eprs
Eps15l1
Eps8
Erbb4
Erbin
Erc1
Erc2
Ercc6
Ercc6l2
Ergic1
Eri1
Erich2
Erlin1
Ermp1
Ern1
Ero1l
Espl1
Esrrb
Esyt2
Etaa1
Etfa
Ets2
Etv5
Etv6
Evl
Ewsr1
Exd1
Exoc5
Exoc6
Exoc6b
Exoc8
Exog
Exosc3
Exosc6
Exosc7
Exosc8
Ext1
Ext2
Extl2
Extl3
Ezh1
Ezh2
Ezr
F3
Fa2h
Faah
Fadd
Fads1
Fahd1
Faim
Fam102a
Fam102b
Fam105a
Fam107b
Fam110b
Fam117b
Fam118a
Fam120a
Fam120c
Fam124a
Fam131c
Fam135a
Fam136a
Fam160a2
Fam163b
Fam167a
Fam168b
Fam171a1
Fam171b
Fam173b
Fam178b
Fam184a
Fam184b
Fam185a
Fam189a1
Fam193a
Fam193b
Fam196a
Fam19a5
Fam206a
Fam208a
Fam208b
Fam20b
Fam210a
Fam217b
Fam221b
Fam222a
Fam228b
Fam229a
Fam234a
Fam234b
Fam26f
Fam35a
Fam3c
Fam49b
Fam53a
Fam57a
Fam60a
Fam69a
Fam69b
Fam72a
Fam76a
Fam76b
Fam78b
Fam81a
Fam83h
Fam84b
Fam89b
Fam8a1
Fam91a1
Fam92a
Fam98b
Fam98c
Fance
Fancf
Fancm
Fank1
Far1
Farp1
Fars2
Fasn
Fastk
Fastkd3
Fastkd5
Fbl
Fbln1
Fbrsl1
Fbxl14
Fbxl16
Fbxl17
Fbxl2
Fbxl20
Fbxl3
Fbxl4
Fbxl5
Fbxl6
Fbxo10
Fbxo11
Fbxo21
Fbxo3
Fbxo30
Fbxo31
Fbxo33
Fbxo34
Fbxo45
Fbxo46
Fbxo6
Fbxo7
Fbxw11
Fbxw2
Fbxw4
Fcho2
Fchsd2
Fdx1
Fdxacb1
Fem1b
Fen1
Fermt2
Fez1
Fez2
Fgd6
Fgf11
Fgf12
Fgf13
Fgf8
Fgf9
Fgfbp3
Fgfr2
Fgfr3
Fgfrl1
Fh1
Fhad1
Fhl1
Fhl3
Fhl4
Fhod1
Fibcd1
Ficd
Fign
Fignl1
Fip1l1
Fitm2
Fiz1
Fkbp3
Fkbp4
Fkbp6
Fkbp8
Fkrp
Flii
Fn1
Fnbp1
Fnbp1l
Fndc10
Fndc3a
Fndc3b
Fndc5
Fnip1
Fnip2
Fosb
Fosl2
Foxa3
Foxc1
Foxj1
Foxj3
Foxk1
Foxk2
Foxm1
Foxn2
Foxn3
Foxo1
Foxo3
Foxp2
Foxred2
Fpgs
Frat2
Frmd3
Frmd5
Frrs1l
Frs2
Frs3
Fryl
Fsd1l
Fst
Fto
Fubp1
Fubp3
Fuca2
Fut11
Fut8
Fxn
Fxr1
Fzd10
Fzd3
Fzd6
Fzd9
G2e3
G3bp1
G3bp2
G6pc3
Gab2
Gabarapl1
Gabpa
Gabra4
Gabra5
Gabrd
Gadd45a
Gadd45g
Gak
Galc
Galnt1
Galnt10
Galnt11
Galnt12
Galnt16
Galnt2
Galnt3
Galnt4
Galnt9
Galr3
Gamt
Gan
Gapvd1
Garem1
Gars
Gart
Gata5
Gatad1
Gatad2a
Gatad2b
Gatm
Gbe1
Gbx1
Gcc1
Gchfr
Gclc
Gclm
Gcn1l1
Gcsh
Gdf1
Gdf10
Gdpd5
Gdpgp1
Gen1
Gfer
Gfod2
Gfpt1
Gfra4
Gga1
Gga3
Ggh
Ggnbp1
Ggnbp2
Ghitm
Gid4
Gipc3
Git1
Git2
Gjd3
Gk5
Gkap1
Glcci1
Glce
Gli3
Glis1
Glis2
Glod4
Glrb
Glrx2
Glrx3
Gls
Gls2
Glt1d1
Glt8d1
Gltp
Glud1
Glyr1
Gm10306
Gm10308
Gm10332
Gm10518
Gm10549
Gm10642
Gm10775
Gm10837
Gm10840
Gm16286
Gm1673
Gm20388
Gm20431
Gm20458
Gm20503
Gm20518
Gm20604
Gm20696
Gm20716
Gm21974
Gm21981
Gm266
Gm27029
Gm28036
Gm28042
Gm28043
Gm28051
Gm28778
Gm35911
Gm42517
Gm42878
Gm43552
Gm43720
Gm44973
Gm45692
Gm45799
Gm4969
Gm527
Gm5294
Gm5447
Gm5464
Gm5878
Gm9857
Gm9887
Gm9913
Gm9920
Gm9958
Gm9970
Gmcl1
Gmds
Gmeb2
Gmps
Gna11
Gna12
Gna13
Gnai1
Gnal
Gnao1
Gnaq
Gnas
Gnaz
Gnb1
Gnb1l
Gnb4
Gng10
Gng12
Gng5
Gnl1
Gnl3
Gnpda1
Gnpnat1
Gnptg
Gns
Gon7
Gopc
Gorasp2
Gp5
Gpaa1
Gpam
Gpatch11
Gpatch2
Gpbp1
Gpbp1l1
Gpc1
Gpc2
Gpcpd1
Gphn
Gpr12
Gpr135
Gpr137
Gpr137c
Gpr176
Gpr180
Gpr25
Gpr26
Gpr27
Gpr45
Gpr62
Gpr68
Gprin1
Gps1
Gps2
Gpx4
Gramd1b
Gramd4
Grb10
Grb2
Grhl1
Gria2
Grid1
Grid2
Grik3
Grin1
Grin2d
Grin3b
Grk2
Grk4
Grk5
Grk6
Grpel1
Grsf1
Grtp1
Gsc2
Gsg1l
Gsk3a
Gsk3b
Gsr
Gsx1
Gtf2a1
Gtf2e2
Gtf2i
Gtf2ird2
Gtf3a
Gtf3c2
Gtpbp1
Gtpbp6
Guf1
Gxylt2
Gypc
Gys1
H1f0
H1fx
H2afj
H2afv
H2afx
H2afy
H2afz
H3f3a
H6pd
Hacd1
Hacd3
Hace1
Hadh
Hagh
Hat1
Haus2
Hbegf
Hbp1
Hcn1
Hcn2
Hcn3
Hcn4
Hdac2
Hdac4
Hdac5
Hdgf
Hdgfl2
Hdgfl3
Hdlbp
Heatr3
Heatr5b
Heca
Hectd1
Hectd2
Hectd3
Hecw2
Heg1
Hells
Helq
Helz
Henmt1
Herpud2
Hes1
Hes5
Hes6
Hexa
Hexdc
Hey1
Hey2
Hfm1
Hgh1
Hgsnat
Hhat
Hic2
Hif1a
Higd1a
Hint1
Hint2
Hip1r
Hipk1
Hipk2
Hipk3
Hira
Hivep1
Hjurp
Hlf
Hmg20a
Hmg20b
Hmga1
Hmgb1
Hmgb2
Hmgcr
Hmgn1
Hmgn2
Hmgxb3
Hmgxb4
Hmmr
Hmx1
Hn1l
Hnrnpa0
Hnrnpa2b1
Hnrnpab
Hnrnpd
Hnrnpdl
Hnrnpk
Hnrnpr
Hnrnpu
Homer2
Homer3
Hook2
Hook3
Hoxa1
Hoxa4
Hoxd8
Hp1bp3
Hps4
Hras
Hrasls
Hrasls5
Hrh3
Hs2st1
Hs3st2
Hs3st4
Hs3st5
Hs6st1
Hs6st2
Hsd17b12
Hsdl1
Hsf2
Hsf2bp
Hsf5
Hsp90ab1
Hspa2
Hspa4
Hspa4l
Hspa8
Hspa9
Hspb11
Hspd1
Hspe1
Hspg2
Htatip2
Htr5b
Htr7
Hunk
Hyou1
Iah1
Iars2
Iba57
Ibtk
Ica1l
Icam5
Ice1
Ick
Icmt
Id2
Id4
Idh3a
Ier5
Ifnar1
Ifrd1
Ift140
Ift81
Ift88
Igdcc4
Igf1r
Igf2bp2
Igf2bp3
Igf2r
Igfbp3
Igfbp7
Igfbpl1
Igsf21
Igsf9b
Ikbip
Ikbkap
Ikzf1
Ikzf2
Ikzf3
Il17d
Il17ra
Il17rb
Il17rd
Il1rap
Il6ra
Ildr2
Ilf3
Ilk
Ilkap
Immp2l
Impad1
Ina
Inafm1
Inafm2
Inca1
Inf2
Ing1
Ing3
Ing5
Inha
Inip
Ino80
Ino80d
Inpp4b
Inpp5a
Inpp5f
Insig1
Insl3
Insm1
Insm2
Ints11
Ints6
Intu
Ipmk
Ipo11
Ipo5
Iqce
Iqgap1
Irak1bp1
Ireb2
Irf2bp1
Irf2bp2
Irf2bpl
Irf8
Irs2
Irx2
Irx5
Isca1
Isg20l2
Isl1
Ism2
Isoc1
Ispd
Isyna1
Itch
Itga6
Itgb1
Itpk1
Itsn1
Itsn2
Ivns1abp
Izumo4
Jade1
Jade3
Jag2
Jak2
Jarid2
Jazf1
Jcad
[truncated: 2,689 more rows]

## Sheet: intersect DEG-ChIP
downregulated in Zfp541KO (213)		upregulated in Zfp541KO (841)			ZFP541-target genes, that were upregulated in Zfp541 KO (841 genes) are listed.
0610009O20Rik		1190002N15Rik			ZFP541-target genes, that were downregulated in Zfp541 KO (213 genes) are listed.
1110004E09Rik		1700029J07Rik
1110008P14Rik		1810013L24Rik
1110032A03Rik		2900026A02Rik
1700016K19Rik		4921524J17Rik
1700030K09Rik		4931406P16Rik
1700037H04Rik		Abca2
1810055G02Rik		Abca3
4933412E24Rik		Abcc10
4933415F23Rik		Abcc5
6820408C15Rik		Abcf1
AA467197		Abhd17c
Aatf		Abi2
Abhd5		Acaca
Abhd8		Acin1
Acbd6		Acot13
Adprh		Acvr2a
Ahcy		Adam10
Ak2		Adamts3
Ak5		Add3
Ak6		Adgrb2
Akt1		Ado
Apip		Adss
Aprt		Aebp2
Arl2bp		Aff4
Arl3		Ago2
Ash2l		Agps
Atp9a		Ahr
Aven		AI314180
B3galnt1		Aimp1
B4galnt1		Ajuba
Baiap2		Ak4
Bbip1		Akap11
Brms1		Akap13
Btbd16		Akap8
Btrc		Akp3
C1qtnf4		Alkbh5
Ccdc105		Alms1
Ccdc106		Als2
Ccdc134		Amd1
Cenpv		Amer2
Cep19		Ankhd1
Chd1l		Ankib1
Csnk2a2		Ankrd12
Ctsf		Ankrd17
D030056L22Rik		Ankrd28
Dact2		Ankrd29
Dazap1		Ankrd40
Ddx25		Ankrd50
Dkkl1		Ankrd52
Dnajb1		Ankrd6
Dtnbp1		Anp32a
Dym		Anp32e
Ecel1		Ap1ar
Egln2		Apaf1
Ehd1		Apc
Eif3b		Appl1
Elp5		Arap2
Enkur		Arfgef2
Epha7		Arfip1
Erich2		Arglu1
Exosc3		Arhgap12
Fam89b		Arhgap21
Fank1		Arhgap32
Fhl3		Arhgap33
Fuz		Arhgef11
G6pc3		Arhgef39
Gabarapl1		Arid1a
Gatad1		Arid1b
Gga1		Ash1l
Ggnbp1		Aspm
Glrx2		Atad1
Gorasp2		Atad2
Gps2		Atad2b
Gpx4		Atl3
Grhl1		Atm
Grtp1		Atp11b
Hacd1		Atp11c
Hadh		Atp13a1
Hadha		Atp13a3
Hagh		Atp2b1
Hdgf		Atp2c1
Hes1		Atrn
Hmx1		Atxn3
Hoxa4		Avl9
Icam5		Axin2
Ift43		Baz1b
Immp2l		Bbx
Inha		Bclaf1
Isyna1		Bend4
Kcmf1		Bend6
Klhdc3		Bfar
Klhl35		Bicd2
Kxd1		Birc6
Lamp1		Blm
Ldha		Bmi1
Ldlrap1		Bmpr1a
Lgals1		Bmpr2
Limd2		Brd4
Lmf1		Brwd1
Lrrc51		C2cd5
Lrrc73		Cabin1
Macrod1		Camsap2
Map1lc3a		Cand1
Mapk8ip2		Canx
Mapt		Capza2
Mcts2		Carm1
Meaf6		Casd1
Memo1		Cbfa2t2
Mesp2		Cbll1
Mgat4b		Cbx1
Mmd2		Cbx3
Mocs3		Ccdc14
Morn4		Ccdc177
Morn5		Ccdc18
Mpg		Ccdc186
Mrpl39		Ccdc57
Mrps34		Ccdc71l
Mtfr1l		Ccnt2
Myo1c		Cd164
N4bp3		Cd2ap
Ncbp1		Cdan1
Ndrg3		Cdc40
Nkx6-2		Cdc42bpa
Nmnat3		Cdk12
Nop9		Cdk8
Nsun2		Cds2
Ntmt1		Cdv3
Nudt16		Cecr2
Pcbp1		Celf1
Pdhx		Celf2
Pfn4		Cep112
Pgp		Cep170
Phf7		Cep83
Phpt1		Cept1
Phyhipl		Cggbp1
Pitpna		Chd1
Pkig		Chd2
Pld6		Chd3
Plekhn1		Chd6
Poll		Chd7
Ppm1g		Chd8
Prkaca		Chd9
Prok2		Cherp
Prps1l1		Chp1
Prpsap1		Chsy1
Prr19		Cic
Psmc2		Cisd2
Rab3ip		Ckap5
Rcc1		Clasp2
Rexo2		Clcn2
Rnf166		Clcn6
Rnf187		Clock
Rpa1		Cmtm4
Rprml		Cnnm2
Rsph14		Cnnm3
Rsph3b		Cnot6
Sccpdh		Cnot6l
Sdf2l1		Cnot7
Sept5		Cntd1
Serp2		Cntrob
Sh3gl3		Cox15
Sil1		Cpeb1
Slc1a2		Cpeb3
Slc1a3		Cpne1
Slc25a39		Cpne3
Slc25a4		Cpsf6
Smg9		Cpsf7
Smtnl2		Crebbp
Sord		Crebzf
Spag8		Crocc
Spef1		Csnk1g3
Srebf2		Csnk2a1
Srrd		Ctcfl
Stx8		Ctnnb1
Taf9		Cul1
Tbcc		Cul5
Tcta		Cwc22
Tcte2		Cyld
Tfdp1		Cyp46a1
Thap4		D5Ertd579e
Tkfc		Dab2ip
Tmem120a		Dag1
Tmem132b		Dagla
Tmem259		Dapk1
Tmem60		Dcaf5
Tmub1		Dcbld2
Tom1		Dcp1a
Trim27		Ddhd2
Tspan15		Ddx20
Ttc1		Ddx43
Ttc39c		Ddx50
Tusc3		Dek
Twf2		Dennd1b
Txn2		Dennd4a
Tysnd1		Dennd4b
Ube2j1		Dennd5a
Ubtd1		Dennd6a
Ubxn6		Dennd6b
Uck2		Dgcr8
Vdac1		Dgke
Wfdc3		Dhx15
Wnt5b		Dicer1
Ybx1		Dido1
Ypel1		Dip2a
Zbtb8a		Dip2b
Zbtb9		Dip2c
Zdhhc12		Dlg1
Zfp438		Dmxl2
Zfp956		Dnaja1
Zkscan6		Dnajc13
Znhit2		Dnmt1
Ankrd54		Dnmt3a
		Dock3
		Dock5
		Dopey1
		Dph6
		Dstyk
		Dusp1
		Dusp11
		Dusp7
		Dynll2
		Dyrk1a
		Dzank1
		Dzip3
		Eaf1
		Eea1
		Ehmt1
		Eid2b
		Eif2ak3
		Eif2ak4
		Eif3a
		Eif4b
		Eif4g1
		Eif5b
		Elac1
		Elavl4
		Elmod2
		Eml5
		Ep300
		Epg5
		Epm2a
		Eprs
		Erc1
		Ercc6
		Ercc6l2
		Ern1
		Ero1l
		Esyt2
		Evi5
		Exoc5
		Exoc6b
		Ezh1
		Ezh2
		Ezr
		Fam120a
		Fam160a2
		Fam168b
		Fam193b
		Fam208b
		Fam228b
		Fam35a
		Fam49b
		Fam69a
		Fam76b
		Fam81a
		Fancm
		Far1
		Fbxl14
		Fbxl17
		Fbxl20
		Fbxl3
		Fbxo11
		Fbxo3
		Fcho2
		Fchsd2
		Fignl1
		Fkbp5
		Flot1
		Fnbp1l
		Fnip1
		Fnip2
		Foxj3
		Foxn2
		Foxn3
		Foxo1
		Foxred2
		Frs2
		Fubp1
		Fubp3
		Fut8
		Gabpa
		Galnt1
		Gan
		Gapvd1
		Gen1
		Gga3
		Gigyf1
		Git2
		Glce
		Gls
		Glud1
		Gm10778
		Gm14085
		Gmeb1
		Gnaq
		Gnaz
		Gnl3
		Gpbp1
		Gpc2
		Gpr137c
		Gpr25
		Grb10
		Grk5
		Grsf1
		Gtf2a1
		Guf1
		Gys1
		Hcn3
		Hdac4
		Hectd2
		Helz
		Hepacam
		Hfm1
		Hic2
		Hif1a
		Hivep1
		Hjurp
		Hnrnpa2b1
		Hnrnpd
		Hnrnph1
		Hnrnpr
		Homer1
		Hook3
		Hspd1
		Hyou1
		Iars2
		Ibtk
		Ice1
		Igf2r
		Ikzf2
		Impad1
		Ino80d
		Ipo13
		Ireb2
		Ispd
		Itch
		Itga6
		Itpk1
		Itsn2
		Ivns1abp
		Jak2
		Jarid2
		Jmy
		Kansl1
		Kat6a
		Kcnk5
		Kdm2a
		Kdm5b
		Kdm6b
		Kdm7a
		Khdrbs1
		Kif16b
		Kif1b
		Kif5c
		Kifc5b
		Klc1
		Klhl24
		Kmt2c
		Kpna1
		Kpna3
		Kras
		Kremen1
		Krit1
		Ktn1
		Lats1
		Lats2
		Lbr
		Lcor
		Ldb3
		Ldlrad3
		Lemd3
		Lin28b
		Lmbrd2
		Lmnb1
		Lonrf1
		Lpin2
		Lrat
		Lrba
		Lrp6
		Lrp8
		Lrpprc
		Lrrc45
		Lrrc8a
		Lzts3
		Macf1
		Macrod2
		Madd
		Magi3
		Map3k1
		Map3k14
		Map3k2
		Map3k6
		Map6d1
		Map9
		Mapk1ip1l
		Mapk8ip3
		March6
		March8
		Mast2
		Mast3
		Matr3
		Mbtd1
		Mcmdc2
		Mdc1
		Med13l
		Mettl6
		Mex3c
		Mga
		Mier1
		Mink1
		Mkl2
		Mllt1
		Mllt6
		Mlxip
		Mon2
		Morc2a
		Mpdz
		Mphosph9
		Mpp5
		Mpp7
		Msl2
		Mthfd1l
		Mycbp2
		Myh10
		Myo5a
		Myo9a
		N4bp1
		N4bp2
		Naa15
		Naa16
		Naa30
		Nabp1
		Nap1l1
		Natd1
		Nbea
		Nbn
		Nckap1
		Ncl
		Ncoa1
		Ncoa2
		Ncoa3
		Ncoa7
		Ncor2
		Ndst1
		Nedd1
		Neo1
		Nf1
		Nfat5
		Nfatc3
		Nfe2l2
		Nfx1
		Ngef
		Nhlrc1
		Nipal3
		Nisch
		Notch2
		Notch3
		Nova1
		Npat
		Nphp3
		Nr2c2
		Nsd1
		Nsun6
		Numb
		Nup153
		Nus1
		Otud1
		Otud4
		P4htm
		Pacs2
		Pafah1b1
		Pag1
		Pank3
		Papd4
		Papd7
		Papola
		Patl1
		Paxbp1
		Paxip1
		Pbx3
		Pcgf3
		Pdia3
		Pdik1l
		Pdlim5
		Pdpk1
		Pds5a
		Pds5b
		Pdzd8
		Peak1
		Peli1
		Per3
		Phactr4
		Phf12
		Phf20
		Phf20l1
		Phf3
		Phip
		Phlpp2
		Phrf1
		Phtf2
		Pias1
		Pik3c2a
		Pik3c2b
		Pik3cb
		Pik3r3
		Pkn2
		Pkn3
		Pkp4
		Plaa
		Plag1
		Plch1
		Plekha1
		Plekhb2
		Plod3
		Plxna1
		Pofut1
		Pogz
		Poli
		Pou2f1
		Ppfibp1
		Ppp1cb
		Ppp1r12b
		Ppp1r9a
		Ppp2r5a
		Ppp4r2
		Prdm15
		Prkd3
		Prom1
		Prpf18
		Prpf39
		Prpf40a
		Ptpn12
		Ptpn13
		Ptpn23
		Ptprs
		Ptpru
		Pum2
		Pura
		Purb
		Pwwp2a
		Rab24
		Rab39
		Rac1
		Rad50
		Rad54b
		Rai1
		Ralgapa1
		Ralgapa2
		Ralgapb
		Rap1a
		Rapgef2
		Raph1
		Rasa1
		Rasa2
		Rasal2
		Rassf8
		Rb1
		Rbfox2
		Rbm12
		Rbm46
		Rbpj
		Rcan3
		Rcbtb1
		Rdh10
		Rdx
		Reps1
		Rest
		Rev1
		Rev3l
		Rex2
		Rfx3
		Rfx5
		Rfx7
		Rhbdl3
		Ric1
		Rictor
		Rmnd5a
		Rnf10
		Rnf103
		Rnf11
		Rnf111
		Rnf146
		Rnf149
		Rnf169
		Rnf170
		Rnf2
		Rnf219
		Rnf225
		Rock2
		Rpgrip1l
		Rph3al
		Rsbn1l
		Rtn3
		Rufy3
		Rundc1
		Rundc3b
		Sacm1l
		Sacs
		Sart1
		Scaf11
		Scaf8
		Scai
		Scn8a
		Scoc
		Scrn3
		Senp8
		Sephs1
		Serinc1
		Serinc5
		Sestd1
		Setd1a
		Setd5
		Sh3pxd2b
		Sh3rf3
		Shprh
		Sik1
		Sin3a
		Sipa1l1
		Sirt1
		Ska2
		Skil
		Skp2
		Slc12a2
		Slc16a1
		Slc20a1
		Slc25a28
		Slc30a1
		Slc35a1
		Slc35g2
		Slc37a1
		Slc4a7
		Slc5a3
		Slc7a6
		Slk
		Slmap
		Smad2
		Smad5
		Smarcad1
		Smarcc1
		Smc3
		Smchd1
		Snap91
		Snrnp70
		Sntb2
		Socs4
		Socs6
		Sort1
		Sos2
		Sox11
		Sox4
		Sp3
		Sp4
		Spag9
		Specc1
		Specc1l
		Spopl
		Sptan1
		Srgap2
		Srpk1
		Ssfa2
		Ssh1
		St13
		Stag1
		Stard7
		Stk31
		Stpg1
		Strbp
		Strn
		Strn3
		Strn4
		Stx4a
		Stxbp1
		Stxbp5
		Sugp2
		Sumf1
		Supt16
		Susd6
		Suz12
		Syde2
		Syncrip
		Syngap1
		Szt2
		Tab2
		Tada2a
		Tanc2
		Taok1
		Tasp1
		Tbc1d31
		Tc2n
		Tcf12
		Tcf20
		Tcf7l2
		Tcp11l2
		Tdrkh
		Tecpr2
		Tenm3
		Tet3
		Tfrc
		Tgfbr1
		Tgs1
		Thada
		Thrap3
		Tiam1
		Ticrr
		Timeless
		Tiparp
		Tjp1
		Tlk1
		Tm7sf3
		Tmed5
		Tmem123
		Tmem170b
		Tmem198
		Tmem201
		Tmem245
		Tmem260
		Tmem263
		Tmem64
		Tmem8b
		Tmod1
		Tmtc3
		Tnfaip3
		Tnks2
		Tnrc6a
		Tnrc6b
		Top2b
		Topaz1
		Topbp1
		Tpr
		Traf3
		Traf5
		Trak2
		Trim44
		Trim59
		Trim71
		Trp53bp1
		Trp53bp2
		Trp53inp1
		Trpm7
		Tsc1
		Tsc2
		Tsc22d2
		Tspan2
		Ttc17
		Ttc3
		Ttll4
		Twsg1
		Uba6
		Ube2v2
		Ubn1
		Ubn2
		Ubp1
		Ubr2
		Uggt1
		Ulk1
		Unc13b
		Unkl
		Urb2
		Usp31
		Usp40
		Usp49
		Usp9x
		Utp14b
		Vcl
		Vezf1
		Vkorc1l1
		Vprbp
		Vps13b
		Vps13c
		Vps54
		Wasf3
		Wasl
		Wdr20
		Wdr26
		Wdr41
		Wdr90
		Wfs1
		Yeats2
		Yes1
		Ythdc2
		Ythdf2
		Yy1
		Zbtb10
		Zbtb11
		Zbtb12
		Zbtb14
		Zbtb18
		Zbtb2
		Zbtb21
		Zbtb37
		Zbtb38
		Zbtb41
		Zbtb44
		Zc3h13
		Zc3h18
		Zc3h4
		Zc3h7a
		Zc3h8
		Zcchc11
		Zdbf2
		Zfand5
		Zfhx2
		Zfp148
		Zfp266
		Zfp280b
		Zfp292
		Zfp326
		Zfp329
		Zfp446
		Zfp516
		Zfp518a
		Zfp532
		Zfp568
		Zfp598
		Zfp609
		Zfp629
		Zfp638
		Zfp644
		Zfp652
		Zfp68
		Zfp839
		Zkscan2
		Zkscan8
		Zmym4
		Zmym6
		Zmynd11
		Znrf1
		Znrf3
		Zscan18
		Zzz3

## Sheet: GO   downregulated in Zfp541KO
GO Term : ZFP541 target genes that are downregulated in Zfp541KO (213)	Genes	P-Value	Fold Enrichment	Bonferroni	Benjamini	FDR
GO:1903146~regulation of mitophagy	KAT2A, CSNK2A2, VDAC1, SREBF2	0.00190337	15.9876	0.819288	0.819288	2.9252
GO:1990090~cellular response to nerve growth factor stimulus	KAT2A, HES1, AKT1, EHD1	0.00317746	13.409	0.942611	0.76044	4.83834
GO:0009725~response to hormone	AKT1, SORD, TXN2, SREBF2	0.0108613	8.65996	0.999945	0.961953	15.6485
GO:0009116~nucleoside metabolic process	PRPS1L1, PRPSAP1, APRT	0.015443	15.5879	0.999999	0.969621	21.5357
GO:0007283~spermatogenesis	PROK2, IMMP2L, LAMP1, SPAG8, PLD6, DDX25, GPX4, GGNBP1, DAZAP1, B4GALNT1	0.0166427	2.55331	1	0.950914	23.0124
GO:0044154~histone H3-K14 acetylation	KAT2A, MEAF6	0.0284304	69.2797	1	0.986657	36.2021
GO:0021537~telencephalon development	KAT2A, HES1, SLC1A2	0.0332255	10.392	1	0.986895	40.936
GO:0051725~protein de-ADP-ribosylation	MACROD1, ADPRH	0.0377275	51.9598	1	0.986658	45.0795
GO:0070779~D-aspartate import	SLC1A2, SLC1A3	0.0377275	51.9598	1	0.986658	45.0795
GO:0006139~nucleobase-containing compound metabolic process	REXO2, AK2, AK5	0.0395876	9.44723	1	0.982231	46.7108
GO:1903955~positive regulation of protein targeting to mitochondrion	KAT2A, HES1, CSNK2A2, SREBF2	0.041396	5.19598	1	0.977551	48.2531
GO:0006974~cellular response to DNA damage stimulus	RPA1, POLL, AKT1, MPG, IMMP2L, CHD1L, ASH2L, AATF, MACROD1	0.0492769	2.22685	1	0.983841	54.4995
GO:0051938~L-glutamate import	SLC1A2, SLC1A3	0.056057	34.6398	1	0.986662	59.3014
GO:0030030~cell projection organization	AKT1, TWF2, IFT43, EHD1, FUZ	0.0570847	3.44104	1	0.982755	59.9863
GO:0010886~positive regulation of cholesterol storage	EHD1, SREBF2	0.0650912	29.6913	1	0.986663	64.9654
GO:0090281~negative regulation of calcium ion import	HES1, TRIM27	0.0740395	25.9799	1	0.99	69.8414
GO:0043983~histone H4-K12 acetylation	KAT2A, MEAF6	0.0740395	25.9799	1	0.99	69.8414
GO:0030163~protein catabolic process	AKT1, BTRC, PSMC2	0.0743721	6.63316	1	0.986931	70.0098
GO:0045600~positive regulation of fat cell differentiation	AKT1, WNT5B, DKKL1	0.0799268	6.36242	1	0.987726	72.6948
GO:0060271~cilium morphogenesis	BBIP1, IFT43, EHD1, ARL3, FUZ	0.080393	3.05646	1	0.984719	72.9096
GO:0045687~positive regulation of glial cell differentiation	HES1, NKX6-2	0.0829025	23.0932	1	0.983265	74.039
GO:0015813~L-glutamate transport	SLC1A2, SLC1A3	0.0916813	20.7839	1	0.986668	77.6526
GO:2000810~regulation of bicellular tight junction assembly	MYO1C, PRKACA	0.0916813	20.7839	1	0.986668	77.6526
GO:0009165~nucleotide biosynthetic process	PRPS1L1, PRPSAP1	0.0916813	20.7839	1	0.986668	77.6526

## Sheet: GO   upregulated in Zfp541KO
GO Term : ZFP541 target genes that are upregulated in Zfp541KO (841)	Genes	P-Value	Fold Enrichment	Bonferroni	Benjamini	FDR
GO:0006351~transcription, DNA-templated	ZFP326, RB1, ZFP446, CCNT2, ICE1, ZFP329, UBP1, AHR, RBPJ, IKZF2, RCBTB1, YY1, GPBP1, CPNE1, BBX, EP300, SOX4, SMARCC1, KDM2A, CSNK2A1, RFX3, SOX11, PIAS1, ERN1, HIC2, ZFP292, KAT6A, RFX5, TIMELESS, AJUBA, CLOCK, CGGBP1, NOTCH2, NOTCH3, KHDRBS1, DNMT1, INO80D, PAXIP1, ANP32A, KMT2C, MYCBP2, ZFP629, HIF1A, FOXO1, MBTD1, ATXN3, NPAT, MIER1, ZKSCAN8, HIVEP1, ZKSCAN2, SCAI, ZSCAN18, ZBTB18, SMAD2, CR…	1.3312e-22	2.15006	4.08012e-19	4.08012e-19	4.02687e-19
GO:0006355~regulation of transcription, DNA-templated	ZFP326, RB1, CCNT2, ICE1, ZFP329, UBP1, AHR, RBPJ, IKZF2, RCBTB1, YY1, GPBP1, CPNE1, BBX, EP300, SOX4, SMARCC1, KDM2A, CSNK2A1, RALGAPA1, RFX3, SOX11, PIAS1, ERN1, HIC2, ZFP292, RFX7, KAT6A, RFX5, TIMELESS, AJUBA, CLOCK, CGGBP1, NOTCH2, NOTCH3, KHDRBS1, DNMT1, INO80D, PAXIP1, ANP32A, KMT2C, MYCBP2, PRDM15, ZFP629, HIF1A, FOXO1, MBTD1, ATXN3, NPAT, MIER1, HIVEP1, SCAI, ZBTB18, SMAD2, CREBBP, POU2F…	7.0199e-18	1.88358	2.1516e-14	1.0758e-14	1.06176e-14
GO:0016569~covalent chromatin modification	HDAC4, RB1, KDM5B, DNMT1, CHD9, PHF20, KMT2C, CHD8, CHD7, VPRBP, CHD6, EHMT1, CHD2, BMI1, CHD1, RCBTB1, MBTD1, NSD1, UBN1, SMARCAD1, TLK1, JAK2, JARID2, BRD4, SUZ12, KDM6B, SMARCC1, USP49, KDM2A, CBX3, DNMT3A, ASH1L, DEK, ARID1A, CTCFL, KANSL1, AEBP2, CARM1, KAT6A, TET3, ANP32E, ZMYND11, KDM7A, EZH1, EZH2	3.72707e-15	4.05701	1.15696e-11	3.80782e-12	3.75813e-12
GO:0000122~negative regulation of transcription from RNA polymerase II promoter	RB1, ZFP568, CHD8, ZC3H8, EHMT1, AHR, RBPJ, BMI1, YY1, SIN3A, EP300, CIC, JARID2, GABPA, NCOA2, DNMT3A, SOX11, DICER1, ARID1A, CBFA2T2, SIRT1, PIAS1, NCOR2, AEBP2, NFX1, RFX5, TIMELESS, LCOR, SIK1, ZMYND11, EZR, AJUBA, CGGBP1, NOTCH2, HDAC4, NOTCH3, ZFP148, DNMT1, VPRBP, DDX20, HIF1A, LRP8, RNF2, PURB, NSD1, TPR, HIVEP1, FNIP1, SKIL, FNIP2, SUZ12, ZBTB18, TCF7L2, CREBBP, WFS1, PHF12, ZBTB10, DAB2…	2.33179e-09	2.20405	7.1469e-06	1.78673e-06	1.76341e-06
GO:0043087~regulation of GTPase activity	RDX, DAB2IP, TSC1, GAPVD1, SYDE2, TIAM1, SYNGAP1, SIPA1L1, ALS2, RASA2, NF1, PLXNA1, RICTOR, EVI5, AJUBA, NGEF, PAFAH1B1	2.62216e-08	5.74203	8.03659e-05	1.60738e-05	1.5864e-05
GO:0045893~positive regulation of transcription, DNA-templated	ZFP326, RNF10, CHD8, AHR, RBPJ, GPBP1, EP300, RNF111, SOX4, TRP53INP1, NCOA1, MKL2, ARHGEF11, SMARCC1, TCF12, RFX3, SOX11, ARID1A, TGFBR1, PIAS1, THRAP3, KAT6A, PHIP, CLOCK, KDM7A, HDAC4, BLM, HIF1A, FOXO1, LRP6, NPAT, RAI1, CAND1, NSD1, TASP1, MAP3K2, SMAD2, TCF7L2, CREBBP, ZFP516, ATAD2, NFATC3, FOXN3, FOXN2, CTCFL, REST, FUBP3, SP3, CTNNB1, NAA15, DCP1A, BMPR1A, NFE2L2	1.34381e-07	2.20662	0.000411793	6.86463e-05	6.77504e-05
GO:0045944~positive regulation of transcription from RNA polymerase II promoter	RB1, RNF10, GMEB1, BMPR2, CCNT2, CHD8, CHD7, TCF20, RBPJ, IKZF2, YY1, SIN3A, EP300, JAK2, GABPA, SOX4, KDM6B, NCOA1, MKL2, NCOA2, SMARCC1, ZBTB38, NCOA3, TCF12, RFX3, TSC2, SOX11, ASH1L, DICER1, SIRT1, ZFP292, THRAP3, NCL, TET3, NCOA7, ITGA6, PHIP, CLOCK, HDAC4, NFAT5, NOTCH3, ZFP148, PLAG1, NR2C2, HIF1A, FOXO1, MLLT6, ATAD2B, LRP6, RAI1, TRP53BP1, BRD4, SMAD2, TCF7L2, CREBBP, POU2F1, YES1, EAF1,…	4.2801e-07	1.83175	0.00131099	0.000187407	0.000184962
GO:0048511~rhythmic process	KDM5B, NCOA2, CREBBP, CSNK2A1, CBX3, ROCK2, AHR, SIRT1, PPP1CB, RAI1, PER3, THRAP3, SIN3A, HNRNPD, TIMELESS, EP300, FBXL3, SIK1, CLOCK, EZH2	1.44705e-06	3.7471	0.0044254	0.000554402	0.000547167
GO:0006397~mRNA processing	ZFP326, KHDRBS1, CELF1, CELF2, DDX20, PHRF1, SART1, SYNCRIP, ALKBH5, SCAF8, PPP4R2, CWC22, DHX15, PAPOLA, CPSF7, USP49, CNOT6L, RBFOX2, CPSF6, PAPD4, PRPF40A, CDC40, SRPK1, ERN1, CPEB1, PRPF39, PRPF18, HNRNPH1, THRAP3, HNRNPA2B1, ACIN1, CDK12, GRSF1, SUGP2	1.86043e-06	2.5322	0.005686	0.000614973	0.000606948
GO:0016310~phosphorylation	DGKE, BMPR2, PANK3, MAST3, MAST2, PIK3CB, PIK3C2A, DSTYK, SLK, TLK1, SEPHS1, JAK2, MAP3K6, CSNK1G3, DAPK1, PDPK1, ITPK1, MINK1, DYRK1A, BAZ1B, TGFBR1, LATS1, ERN1, LATS2, PDIK1L, PEAK1, PRKD3, SIK1, ULK1, ROCK2, PKN3, VPRBP, AK4, STK31, GRK5, TRPM7, N4BP2, MAP3K2, MAP3K1, YES1, EIF2AK3, EIF2AK4, CDC42BPA, ACVR2A, SRPK1, CDK8, TAOK1, ATM, PKN2, CDK12, MAP3K14, BMPR1A	2.00644e-06	2.03764	0.00613087	0.000614973	0.000606948
