# Supplementary material for: Meiosis-specific ZFP541 repressor complex promotes developmental progression of meiotic prophase towards completion during mouse spermatogenesis
Source: Nat Commun. 2021 Jun 1;12:3184. doi: 10.1038/s41467-021-23378-4 (PMC8169937; doi:10.1038/s41467-021-23378-4)
Supplement: Supplementary file 8 — Supplementary Data 4 [file 41467_2021_23378_MOESM8_ESM.xlsx]

## Sheet: Fig8g - Zfp541_target_UP
Supplementary Data 4		The complete gene list of the GO analyses for the clusters of the ZFP541-target upregulated genes in scRNA-seq
Zfp541_target_Up
	Cluster	Gene
Pafah1b1	3	Pafah1b1
Dcaf5	3	Dcaf5
Eid2b	3	Eid2b
Itpk1	3	Itpk1
Arhgef39	3	Arhgef39
Slc37a1	3	Slc37a1
Nedd1	3	Nedd1
Purb	3	Purb
Tmem263	3	Tmem263
Acvr2a	3	Acvr2a
Nckap1	3	Nckap1
Mllt1	3	Mllt1
Utp14b	3	Utp14b
1810013L24Rik	3	1810013L24Rik
Dzank1	3	Dzank1
Naa30	3	Naa30
Cul5	3	Cul5
Rtn3	3	Rtn3
Mapk1ip1l	3	Mapk1ip1l
Srpk1	3	Srpk1
Dennd4b	3	Dennd4b
Map3k6	3	Map3k6
Dnaja1	3	Dnaja1
Rdx	3	Rdx
Rnf10	3	Rnf10
Prpf40a	3	Prpf40a
Sugp2	3	Sugp2
Cd164	3	Cd164
Pdia3	3	Pdia3
Ezh2	3	Ezh2
Ivns1abp	3	Ivns1abp
St13	3	St13
Mpp5	3	Mpp5
Wdr20	3	Wdr20
Macrod2	3	Macrod2
Nbn	3	Nbn
Zbtb44	3	Zbtb44
Cnot7	3	Cnot7
Myo9a	3	Myo9a
Cbx3	3	Cbx3
Strn4	3	Strn4
Gnaz	3	Gnaz
Pdik1l	3	Pdik1l
Canx	3	Canx
Naa15	3	Naa15
Spag9	3	Spag9
Esyt2	3	Esyt2
Lpin2	3	Lpin2
Pura	3	Pura
Tsc22d2	3	Tsc22d2
Ralgapa1	3	Ralgapa1
Snrnp70	3	Snrnp70
Aimp1	3	Aimp1
Trim44	3	Trim44
Ccdc14	3	Ccdc14
Dhx15	3	Dhx15
Ccdc18	3	Ccdc18
Nus1	3	Nus1
Matr3	3	Matr3
Zmym6	3	Zmym6
Acin1	3	Acin1
Fam160a2	3	Fam160a2
Traf5	3	Traf5
Fam81a	3	Fam81a
Zbtb21	3	Zbtb21
Cntd1	3	Cntd1
Msl2	3	Msl2
Gabpa	3	Gabpa
Gtf2a1	3	Gtf2a1
Myh10	3	Myh10
Snap91	3	Snap91
Stxbp5	3	Stxbp5
Cbll1	3	Cbll1
Zscan18	3	Zscan18
Ankhd1	3	Ankhd1
Fut8	3	Fut8
Kif16b	3	Kif16b
Ado	3	Ado
Zkscan2	3	Zkscan2
Cand1	3	Cand1
Flot1	3	Flot1
Adss	3	Adss
Zfp329	3	Zfp329
Mettl6	3	Mettl6
Far1	3	Far1
Rnf219	3	Rnf219
Zbtb10	3	Zbtb10
Mthfd1l	4	Mthfd1l
Zmym4	4	Zmym4
Lrrc45	4	Lrrc45
Sp3	4	Sp3
Eprs	4	Eprs
Atad2b	4	Atad2b
Fnip1	4	Fnip1
Smad5	4	Smad5
Ankrd12	4	Ankrd12
Dek	4	Dek
Arglu1	4	Arglu1
Dusp11	4	Dusp11
Strbp	4	Strbp
Pkn2	4	Pkn2
Wdr26	4	Wdr26
N4bp2	4	N4bp2
Rnf111	4	Rnf111
Zzz3	4	Zzz3
Ccdc177	4	Ccdc177
Iars2	4	Iars2
Cabin1	4	Cabin1
Spopl	4	Spopl
Hnrnpd	4	Hnrnpd
Cdk12	4	Cdk12
Mbtd1	4	Mbtd1
Ppfibp1	4	Ppfibp1
Lmnb1	4	Lmnb1
Tcp11l2	4	Tcp11l2
4921524J17Rik	4	4921524J17Rik
Papd7	4	Papd7
Zc3h18	4	Zc3h18
Hnrnpa2b1	4	Hnrnpa2b1
Zbtb37	4	Zbtb37
Gpr137c	4	Gpr137c
Sacs	4	Sacs
Birc6	4	Birc6
Rasa2	4	Rasa2
Tdrkh	4	Tdrkh
Slmap	4	Slmap
Thrap3	4	Thrap3
Gapvd1	4	Gapvd1
Hivep1	4	Hivep1
Usp49	4	Usp49
Zbtb2	4	Zbtb2
Arhgef11	4	Arhgef11
Vkorc1l1	4	Vkorc1l1
Arfgef2	4	Arfgef2
Kdm2a	4	Kdm2a
Yy1	4	Yy1
Fam69a	4	Fam69a
Dgcr8	4	Dgcr8
Abhd17c	4	Abhd17c
Zbtb18	4	Zbtb18
Cdan1	4	Cdan1
Prdm15	4	Prdm15
Ikzf2	4	Ikzf2
Sirt1	4	Sirt1
Tpr	4	Tpr
Ska2	4	Ska2
Sptan1	4	Sptan1
Slk	4	Slk
Reps1	4	Reps1
Eea1	4	Eea1
Slc20a1	4	Slc20a1
Strn3	4	Strn3
Akap11	4	Akap11
Dmxl2	4	Dmxl2
Cic	4	Cic
Ptpn23	4	Ptpn23
Abcc10	4	Abcc10
Sestd1	4	Sestd1
Cbfa2t2	4	Cbfa2t2
Pkp4	4	Pkp4
Nap1l1	4	Nap1l1
Zfand5	4	Zfand5
Mon2	4	Mon2
Cds2	4	Cds2
Fbxl14	4	Fbxl14
Morc2a	4	Morc2a
Pwwp2a	4	Pwwp2a
Alms1	4	Alms1
Sart1	4	Sart1
Blm	4	Blm
Cdc40	4	Cdc40
Slc7a6	4	Slc7a6
Rfx5	4	Rfx5
Scai	4	Scai
Cyp46a1	4	Cyp46a1
Rnf103	4	Rnf103
Hnrnpr	4	Hnrnpr
Urb2	4	Urb2
Npat	4	Npat
Setd5	4	Setd5
Mast2	4	Mast2
P4htm	4	P4htm
Mdc1	4	Mdc1
Ash1l	4	Ash1l
Stk31	4	Stk31
Nr2c2	4	Nr2c2
Ncoa3	4	Ncoa3
Srgap2	4	Srgap2
Ngef	4	Ngef
Rundc1	4	Rundc1
Pik3r3	4	Pik3r3
Slc25a28	4	Slc25a28
Rnf225	4	Rnf225
Topaz1	4	Topaz1
Cherp	4	Cherp
Zfp446	4	Zfp446
Add3	4	Add3
Cdk8	4	Cdk8
Lemd3	4	Lemd3
Numb	4	Numb
Fignl1	4	Fignl1
Amd1	4	Amd1
Atp13a1	4	Atp13a1
Ddx43	4	Ddx43
Ubn1	4	Ubn1
Magi3	4	Magi3
Ric1	4	Ric1
Khdrbs1	4	Khdrbs1
Peak1	4	Peak1
Rad50	4	Rad50
Yes1	4	Yes1
Krit1	4	Krit1
Rbm46	4	Rbm46
Zfp609	4	Zfp609
Pik3cb	4	Pik3cb
Hyou1	4	Hyou1
Rph3al	4	Rph3al
Ankrd40	4	Ankrd40
Kifc5b	4	Kifc5b
Sh3rf3	4	Sh3rf3
Cggbp1	4	Cggbp1
Zbtb11	4	Zbtb11
Nf1	4	Nf1
Tmed5	4	Tmed5
Alkbh5	4	Alkbh5
Rasa1	4	Rasa1
Capza2	4	Capza2
Hectd2	4	Hectd2
Socs4	4	Socs4
Abcf1	4	Abcf1
Fbxl20	4	Fbxl20
Bfar	4	Bfar
Phrf1	4	Phrf1
Slc12a2	4	Slc12a2
Chd1	4	Chd1
Lrrc8a	4	Lrrc8a
2900026A02Rik	4	2900026A02Rik
Ppp1r9a	4	Ppp1r9a
Ythdf2	4	Ythdf2
Ldb3	4	Ldb3
Zc3h7a	4	Zc3h7a
Slc5a3	4	Slc5a3
Grsf1	4	Grsf1
Hjurp	4	Hjurp
Ankrd50	1	Ankrd50
Ice1	1	Ice1
Tc2n	1	Tc2n
Thada	1	Thada
Arid1a	1	Arid1a
Ep300	1	Ep300
Mpp7	1	Mpp7
Dock3	1	Dock3
Exoc6b	1	Exoc6b
Dzip3	1	Dzip3
Fam168b	1	Fam168b
Mpdz	1	Mpdz
Tmem170b	1	Tmem170b
Traf3	1	Traf3
Nbea	1	Nbea
Ralgapb	1	Ralgapb
Mink1	1	Mink1
Pik3c2a	1	Pik3c2a
Slc35a1	1	Slc35a1
Pik3c2b	1	Pik3c2b
Itch	1	Itch
Phf12	1	Phf12
Yeats2	1	Yeats2
Arhgap33	1	Arhgap33
Rmnd5a	1	Rmnd5a
Brwd1	1	Brwd1
Pum2	1	Pum2
Smarcc1	1	Smarcc1
Cnot6	1	Cnot6
Hnrnph1	1	Hnrnph1
Cnnm2	1	Cnnm2
Vps13b	1	Vps13b
Cul1	1	Cul1
Ncoa1	1	Ncoa1
Dennd4a	1	Dennd4a
Eif3a	1	Eif3a
Bend4	1	Bend4
Tnrc6b	1	Tnrc6b
Chd6	1	Chd6
Prkd3	1	Prkd3
Cd2ap	1	Cd2ap
Pdlim5	1	Pdlim5
Fbxl3	1	Fbxl3
Tmem245	1	Tmem245
Jarid2	1	Jarid2
Zfp532	1	Zfp532
Ero1l	1	Ero1l
Peli1	1	Peli1
Dlg1	1	Dlg1
Zbtb41	1	Zbtb41
Tm7sf3	1	Tm7sf3
Rbfox2	1	Rbfox2
Smarcad1	1	Smarcad1
Cisd2	1	Cisd2
Usp9x	1	Usp9x
Map6d1	1	Map6d1
Acaca	1	Acaca
Tcf12	1	Tcf12
Zkscan8	1	Zkscan8
Frs2	1	Frs2
Specc1	1	Specc1
Syncrip	1	Syncrip
Dyrk1a	1	Dyrk1a
Zfp326	1	Zfp326
Tmtc3	1	Tmtc3
Mga	1	Mga
Ralgapa2	1	Ralgapa2
Cwc22	1	Cwc22
Lrpprc	1	Lrpprc
Cbx1	1	Cbx1
Chd3	1	Chd3
Kpna3	1	Kpna3
Zfp638	1	Zfp638
Ptprs	1	Ptprs
Zfp598	1	Zfp598
Akap8	1	Akap8
Fancm	1	Fancm
Tmem201	1	Tmem201
Lonrf1	1	Lonrf1
Usp31	1	Usp31
Phactr4	1	Phactr4
Aspm	1	Aspm
Hook3	1	Hook3
Suz12	1	Suz12
Wasl	1	Wasl
Cpsf6	1	Cpsf6
Gnl3	1	Gnl3
Phf20l1	1	Phf20l1
Ankib1	1	Ankib1
Chd2	1	Chd2
Pds5a	1	Pds5a
Tlk1	1	Tlk1
Csnk1g3	1	Csnk1g3
Celf1	1	Celf1
Pds5b	1	Pds5b
Kras	1	Kras
Dopey1	1	Dopey1
Clasp2	1	Clasp2
Stag1	1	Stag1
Dnajc13	1	Dnajc13
Tab2	1	Tab2
Atp11b	1	Atp11b
Map3k2	1	Map3k2
Fbxl17	1	Fbxl17
Ppp1cb	1	Ppp1cb
Rad54b	1	Rad54b
Dennd6a	1	Dennd6a
Naa16	1	Naa16
Fbxo3	1	Fbxo3
Ago2	1	Ago2
Tiparp	1	Tiparp
Lbr	1	Lbr
Usp40	1	Usp40
Ezr	1	Ezr
Clcn6	1	Clcn6
Eif2ak4	1	Eif2ak4
Klc1	1	Klc1
Stard7	1	Stard7
Ankrd17	1	Ankrd17
Raph1	1	Raph1
Ibtk	1	Ibtk
Zfp148	1	Zfp148
Cntrob	1	Cntrob
Senp8	1	Senp8
Itga6	1	Itga6
Ezh1	1	Ezh1
Tecpr2	1	Tecpr2
Ptpn13	1	Ptpn13
Gys1	1	Gys1
Sos2	1	Sos2
Appl1	1	Appl1
Abcc5	1	Abcc5
Csnk2a1	1	Csnk2a1
Hfm1	1	Hfm1
Pogz	1	Pogz
Supt16	1	Supt16
Fam49b	1	Fam49b
Wdr90	1	Wdr90
Crebbp	1	Crebbp
Tanc2	1	Tanc2
Dip2c	1	Dip2c
Kmt2c	1	Kmt2c
Serinc1	1	Serinc1
Rap1a	1	Rap1a
Kdm5b	1	Kdm5b
Kif1b	1	Kif1b
Crebzf	1	Crebzf
Natd1	1	Natd1
Zmynd11	1	Zmynd11
Sin3a	1	Sin3a
Foxn3	1	Foxn3
Phf3	1	Phf3
Zcchc11	1	Zcchc11
Macf1	1	Macf1
Bclaf1	1	Bclaf1
Chd8	1	Chd8
Zfp652	1	Zfp652
Socs6	1	Socs6
Cyld	1	Cyld
Med13l	1	Med13l
Kdm7a	1	Kdm7a
Ssfa2	1	Ssfa2
Gan	1	Gan
Scoc	1	Scoc
Cecr2	1	Cecr2
Exoc5	1	Exoc5
Fbxo11	1	Fbxo11
Ncl	1	Ncl
Taok1	1	Taok1
Guf1	1	Guf1
Zfp266	1	Zfp266
Bmpr1a	1	Bmpr1a
Zfp68	1	Zfp68
Atrn	1	Atrn
Smchd1	1	Smchd1
Setd1a	1	Setd1a
Skil	1	Skil
Gnaq	1	Gnaq
Jak2	1	Jak2
Cdc42bpa	1	Cdc42bpa
Ercc6	1	Ercc6
Fcho2	1	Fcho2
Acot13	1	Acot13
Chd9	1	Chd9
Dgke	1	Dgke
Tnrc6a	1	Tnrc6a
Atm	1	Atm
Cpsf7	1	Cpsf7
Cmtm4	1	Cmtm4
Sp4	1	Sp4
Trp53inp1	1	Trp53inp1
Ptpn12	1	Ptpn12
Uggt1	1	Uggt1
4931406P16Rik	1	4931406P16Rik
Rest	1	Rest
Akap13	1	Akap13
N4bp1	1	N4bp1
Vps54	1	Vps54
Dnmt1	1	Dnmt1
Lin28b	1	Lin28b
Rundc3b	1	Rundc3b
Ssh1	1	Ssh1
Neo1	1	Neo1
Epg5	1	Epg5
Pag1	1	Pag1
Vezf1	1	Vezf1
Phtf2	1	Phtf2
Rab39	1	Rab39
C2cd5	1	C2cd5
Apc	1	Apc
Topbp1	1	Topbp1
Ticrr	1	Ticrr
Cept1	1	Cept1
Ktn1	1	Ktn1
Eif2ak3	1	Eif2ak3
Plekha1	1	Plekha1
Rfx7	1	Rfx7
Per3	1	Per3
Clock	1	Clock
Phip	1	Phip
Sox4	1	Sox4
Scaf8	1	Scaf8
Tada2a	1	Tada2a
Dag1	1	Dag1
Wasf3	1	Wasf3
Plod3	1	Plod3
Mcmdc2	1	Mcmdc2
Trp53bp2	1	Trp53bp2
Nfat5	1	Nfat5
Map9	1	Map9
Trak2	1	Trak2
Brd4	1	Brd4
Rac1	1	Rac1
Plaa	1	Plaa
AI314180	1	AI314180
Cnot6l	1	Cnot6l
Tsc1	1	Tsc1
Rapgef2	1	Rapgef2
Axin2	1	Axin2
Serinc5	1	Serinc5
Crocc	1	Crocc
Dapk1	1	Dapk1
Mapk8ip3	1	Mapk8ip3
Plekhb2	1	Plekhb2
Mlxip	1	Mlxip
Rictor	1	Rictor
Mast3	1	Mast3
Phlpp2	1	Phlpp2
Pbx3	1	Pbx3
Rai1	1	Rai1
Ccnt2	1	Ccnt2
Elac1	1	Elac1
Fchsd2	1	Fchsd2
Smad2	1	Smad2
Arfip1	1	Arfip1
Nova1	1	Nova1
Zfp839	1	Zfp839
Dstyk	1	Dstyk
Cox15	1	Cox15
Eml5	1	Eml5
Prpf39	1	Prpf39
Timeless	1	Timeless
Ttc3	1	Ttc3
Ankrd29	1	Ankrd29
Rab24	1	Rab24
Gigyf1	1	Gigyf1
Madd	1	Madd
Rnf169	1	Rnf169
Dennd5a	1	Dennd5a
Gls	1	Gls
Szt2	1	Szt2
Pkn3	1	Pkn3
Zbtb38	1	Zbtb38
Ctnnb1	1	Ctnnb1
Helz	1	Helz
Myo5a	1	Myo5a
Ttc17	1	Ttc17
Ulk1	1	Ulk1
1190002N15Rik	1	1190002N15Rik
Stxbp1	1	Stxbp1
Ap1ar	1	Ap1ar
Clcn2	1	Clcn2
Fam193b	1	Fam193b
Fubp1	1	Fubp1
Mycbp2	1	Mycbp2
Notch2	1	Notch2
Pou2f1	1	Pou2f1
Anp32a	1	Anp32a
Phf20	1	Phf20
Git2	1	Git2
Atp13a3	1	Atp13a3
Wdr41	1	Wdr41
Rbm12	1	Rbm12
Ythdc2	1	Ythdc2
Uba6	1	Uba6
Zfp518a	1	Zfp518a
Baz1b	1	Baz1b
Fam35a	1	Fam35a
Kat6a	1	Kat6a
Adam10	1	Adam10
Dicer1	1	Dicer1
Stx4a	1	Stx4a
Rock2	1	Rock2
Atp2b1	1	Atp2b1
Scaf11	1	Scaf11
Dusp7	1	Dusp7
Hic2	1	Hic2
Rbpj	1	Rbpj
Arhgap21	1	Arhgap21
Ankrd52	1	Ankrd52
Rcan3	1	Rcan3
Zbtb12	1	Zbtb12
Lcor	1	Lcor
Agps	1	Agps
Ldlrad3	1	Ldlrad3
Abca2	1	Abca2
Arhgap32	1	Arhgap32
Mllt6	1	Mllt6
Zfp292	1	Zfp292
Bmpr2	1	Bmpr2
Galnt1	1	Galnt1
Ndst1	1	Ndst1
Anp32e	1	Anp32e
Plxna1	1	Plxna1
Lzts3	1	Lzts3
Twsg1	1	Twsg1
Dnmt3a	1	Dnmt3a
Nsd1	1	Nsd1
Zc3h13	1	Zc3h13
Rev1	1	Rev1
Scrn3	1	Scrn3
Ino80d	1	Ino80d
Glud1	1	Glud1
Rnf149	1	Rnf149
Tnks2	1	Tnks2
Trpm7	1	Trpm7
Zfp568	1	Zfp568
Cpeb1	1	Cpeb1
Ddhd2	1	Ddhd2
Tfrc	1	Tfrc
Hif1a	1	Hif1a
Pcgf3	1	Pcgf3
Map3k1	1	Map3k1
Fam120a	1	Fam120a
Top2b	1	Top2b
Shprh	1	Shprh
Apaf1	1	Apaf1
Pank3	1	Pank3
Cpne3	1	Cpne3
Cnnm3	1	Cnnm3
Igf2r	1	Igf2r
Nisch	1	Nisch
Zfp280b	1	Zfp280b
Abca3	1	Abca3
Foxo1	1	Foxo1
Lrp6	1	Lrp6
Adgrb2	1	Adgrb2
Foxred2	1	Foxred2
Chsy1	1	Chsy1
Ern1	1	Ern1
Nhlrc1	1	Nhlrc1
Hcn3	1	Hcn3
Patl1	1	Patl1
Foxn2	1	Foxn2
Tsc2	1	Tsc2
Sephs1	1	Sephs1
Fubp3	1	Fubp3
Nfatc3	1	Nfatc3
Foxj3	1	Foxj3
Tgs1	1	Tgs1
Fnip2	1	Fnip2
Hspd1	1	Hspd1
Ubr2	1	Ubr2
Glce	1	Glce
Lrba	1	Lrba
Rcbtb1	1	Rcbtb1
Ajuba	1	Ajuba
Zbtb14	1	Zbtb14
Ehmt1	1	Ehmt1
Tet3	1	Tet3
Plag1	1	Plag1
Wfs1	1	Wfs1
Trim71	1	Trim71
Sox11	1	Sox11
Syde2	1	Syde2
Sh3pxd2b	1	Sh3pxd2b
Ahr	1	Ahr
Notch3	1	Notch3
Atp11c	2	Atp11c
Rsbn1l	2	Rsbn1l
Dennd1b	2	Dennd1b
Elmod2	2	Elmod2
March6	2	March6
Paxip1	2	Paxip1
Dab2ip	2	Dab2ip
Gpbp1	2	Gpbp1
Ddx50	2	Ddx50
Ubn2	2	Ubn2
Lrat	2	Lrat
Tmem260	2	Tmem260
Poli	2	Poli
Tbc1d31	2	Tbc1d31
Paxbp1	2	Paxbp1
Tcf20	2	Tcf20
Tenm3	2	Tenm3
Als2	2	Als2
Dido1	2	Dido1
Ctcfl	2	Ctcfl
Cpne1	2	Cpne1
Gm14085	2	Gm14085
Amer2	2	Amer2
Hepacam	2	Hepacam
Ttll4	2	Ttll4
1700029J07Rik	2	1700029J07Rik
Klhl24	2	Klhl24
Rpgrip1l	2	Rpgrip1l
Trim59	2	Trim59
Vcl	2	Vcl
Ankrd28	2	Ankrd28
Plch1	2	Plch1
Lrp8	2	Lrp8
Nsun6	2	Nsun6
Slc4a7	2	Slc4a7
Zfp629	2	Zfp629
Fam208b	2	Fam208b
Tmem8b	2	Tmem8b
Fam228b	2	Fam228b
Slc35g2	2	Slc35g2
Stpg1	2	Stpg1
Ddx20	2	Ddx20
Pias1	2	Pias1
Nipal3	2	Nipal3
Rev3l	2	Rev3l
Dip2b	2	Dip2b
Bend6	2	Bend6
Ccdc71l	2	Ccdc71l
Vps13c	2	Vps13c
Atad2	2	Atad2
Nfe2l2	2	Nfe2l2
Homer1	2	Homer1
Unc13b	2	Unc13b
Evi5	2	Evi5
Rnf2	2	Rnf2
Fam76b	2	Fam76b
Ppp4r2	2	Ppp4r2
Tjp1	2	Tjp1
Cep83	2	Cep83
Eif5b	2	Eif5b
Gmeb1	2	Gmeb1
Prpf18	2	Prpf18
Dph6	2	Dph6
Scn8a	2	Scn8a
Sacm1l	2	Sacm1l
Zc3h8	2	Zc3h8
Ncoa2	2	Ncoa2
Zfp644	2	Zfp644
Zc3h4	2	Zc3h4
Rasal2	2	Rasal2
Tiam1	2	Tiam1
Gen1	2	Gen1
Avl9	2	Avl9
Papola	2	Papola
Smc3	2	Smc3
Atxn3	5	Atxn3
Lats1	5	Lats1
Rfx3	5	Rfx3
Bbx	5	Bbx
Pacs2	5	Pacs2
Znrf1	5	Znrf1
Nabp1	5	Nabp1
Rnf146	5	Rnf146
Rufy3	5	Rufy3
Sort1	5	Sort1
Ubp1	5	Ubp1
Tmod1	5	Tmod1
Rdh10	5	Rdh10
Dennd6b	5	Dennd6b
Itsn2	5	Itsn2
Abi2	5	Abi2
Jmy	5	Jmy
Kpna1	5	Kpna1
Ispd	5	Ispd
Lmbrd2	5	Lmbrd2
Pdpk1	5	Pdpk1
Tasp1	5	Tasp1
Atl3	5	Atl3
Cep170	5	Cep170
Adamts3	5	Adamts3
Cep112	5	Cep112
Zdbf2	5	Zdbf2
Cdv3	5	Cdv3
Atad1	5	Atad1
Dynll2	5	Dynll2
Epm2a	5	Epm2a
Kcnk5	5	Kcnk5
Mex3c	5	Mex3c
Ccdc186	5	Ccdc186
Dcbld2	5	Dcbld2
Ube2v2	5	Ube2v2
Znrf3	5	Znrf3
Dip2a	5	Dip2a
Trp53bp1	5	Trp53bp1
Tmem198	5	Tmem198
Dusp1	5	Dusp1
Ireb2	5	Ireb2
Slc30a1	5	Slc30a1
Unkl	5	Unkl
Tmem123	5	Tmem123
Ak4	5	Ak4
Ercc6l2	5	Ercc6l2
Tgfbr1	5	Tgfbr1
Aff4	5	Aff4
Mphosph9	5	Mphosph9
Rnf11	5	Rnf11
Map3k14	5	Map3k14
Ankrd6	5	Ankrd6
Kdm6b	5	Kdm6b
Tnfaip3	5	Tnfaip3
Rassf8	5	Rassf8
Gga3	5	Gga3
Hdac4	5	Hdac4
Eif4b	5	Eif4b
Otud4	5	Otud4
Lats2	5	Lats2
Dock5	5	Dock5
Syngap1	5	Syngap1
Eaf1	5	Eaf1
Zfp516	5	Zfp516
Sumf1	5	Sumf1
Kremen1	5	Kremen1
Mkl2	5	Mkl2
Zfhx2	6	Zfhx2
Carm1	6	Carm1
Mier1	6	Mier1
Ppp1r12b	6	Ppp1r12b
Rb1	6	Rb1
Vprbp	6	Vprbp
Grb10	6	Grb10
Chd7	6	Chd7
Ckap5	6	Ckap5
Papd4	6	Papd4
Celf2	6	Celf2
Nfx1	6	Nfx1
Pofut1	6	Pofut1
Slc16a1	6	Slc16a1
Bicd2	6	Bicd2
Fkbp5	6	Fkbp5
Grk5	6	Grk5
Fnbp1l	6	Fnbp1l
Specc1l	6	Specc1l
D5Ertd579e	6	D5Ertd579e
Sipa1l1	6	Sipa1l1
Dagla	6	Dagla
Kansl1	6	Kansl1
Chp1	6	Chp1
Sntb2	6	Sntb2
Aebp2	6	Aebp2
Casd1	6	Casd1
Ncor2	6	Ncor2
Atp2c1	6	Atp2c1
Rnf170	6	Rnf170
Arap2	6	Arap2
Nphp3	6	Nphp3
Ptpru	6	Ptpru
Bmi1	6	Bmi1
Eif4g1	6	Eif4g1
Nup153	6	Nup153
Strn	6	Strn
Arhgap12	6	Arhgap12
Tcf7l2	6	Tcf7l2
Otud1	6	Otud1
Rhbdl3	6	Rhbdl3
March8	6	March8
Camsap2	6	Camsap2
Erc1	6	Erc1
Ipo13	6	Ipo13
Prom1	6	Prom1
Arid1b	6	Arid1b
Ppp2r5a	6	Ppp2r5a
Elavl4	6	Elavl4
Dcp1a	6	Dcp1a
Sik1	6	Sik1
Pdzd8	6	Pdzd8
Cpeb3	6	Cpeb3
Impad1	6	Impad1
Skp2	6	Skp2
Ncoa7	6	Ncoa7
Susd6	6	Susd6
Kif5c	6	Kif5c
Ccdc57	6	Ccdc57
Tmem64	6	Tmem64

## Sheet: cluster1
Category	Term	Count	%	PValue	Genes	List Total	Pop Hits	Pop Total	Fold Enrichment	Bonferroni	Benjamini	FDR
GOTERM_BP_DIRECT	GO:0006351~transcription, DNA-templated	91	23.4536	7.59048e-16	CREBZF, ZFP326, PHF3, PHTF2, KDM5B, CCNT2, ICE1, PHF20, CHD9, CHD8, CHD6, WASL, AHR, RBPJ, CHD2, RCBTB1, SIN3A, EP300, JARID2, SOX4, TRP53INP1, NCOA1, SMARCC1, ZFP532, CNOT6L, CSNK2A1, TCF12, DNMT3A, SOX11, ARID1A, BAZ1B, ZFP518A, ERN1, HIC2, ZFP292, KAT6A, TIMELESS, LCOR, ZFP652, ZMYND11, CLOCK, AJUBA, KDM7A, NOTCH2, NFAT5, NOTCH3, ZFP148, DNMT1, INO80D, ANP32A, PLAG1, KMT2C, MYCBP2, AKAP8, HIF1…	358	1885	18082	2.43834	1.65534e-12	1.61677e-12	1.60007e-12
GOTERM_BP_DIRECT	GO:0006355~regulation of transcription, DNA-templated	98	25.2577	6.43669e-14	ZFP326, CCNT2, ICE1, AHR, RBPJ, RCBTB1, EP300, SOX4, SMARCC1, CSNK2A1, SOX11, ERN1, HIC2, ZFP292, RFX7, KAT6A, TIMELESS, AJUBA, CLOCK, NOTCH2, NOTCH3, DNMT1, INO80D, ANP32A, KMT2C, MYCBP2, HIF1A, FOXO1, SMAD2, CREBBP, POU2F1, ZBTB14, ZFP638, PHF12, PBX3, NFATC3, FOXN3, MED13L, CNOT6, LIN28B, ZFP68, TADA2A, YEATS2, FUBP1, SP4, AGO2, BRWD1, EZH1, CREBZF, KDM5B, PHTF2, CHD9, PHF20, CHD8, CHD6, CHD3,…	358	2279	18082	2.17193	1.37157e-10	6.85508e-11	6.78427e-11
GOTERM_BP_DIRECT	GO:0016569~covalent chromatin modification	26	6.70103	1.18236e-10	KDM5B, DNMT1, PHF20, CHD9, KMT2C, CHD8, CHD6, EHMT1, CHD2, RCBTB1, NSD1, SMARCAD1, TLK1, JAK2, JARID2, BRD4, SUZ12, SMARCC1, DNMT3A, ARID1A, KAT6A, TET3, ANP32E, ZMYND11, KDM7A, EZH1	358	266	18082	4.93691	2.51843e-07	8.39478e-08	8.30807e-08
GOTERM_BP_DIRECT	GO:0031047~gene silencing by RNA	10	2.57732	8.49182e-07	TRIM71, CNOT6, ZCCHC11, LIN28B, CNOT6L, AGO2, DICER1, AJUBA, TNRC6A, TNRC6B	358	53	18082	9.52988	0.00180712	0.000452189	0.000447519
GOTERM_BP_DIRECT	GO:0045893~positive regulation of transcription, DNA-templated	31	7.98969	1.42852e-06	ZFP326, CHD8, AHR, RBPJ, HIF1A, FOXO1, LRP6, RAI1, NSD1, EP300, SOX4, TRP53INP1, MAP3K2, SMAD2, NCOA1, SMARCC1, CREBBP, TCF12, NFATC3, SOX11, FOXN3, ARID1A, FOXN2, REST, FUBP3, KAT6A, CTNNB1, PHIP, CLOCK, KDM7A, BMPR1A	358	576	18082	2.71833	0.00303813	0.000608551	0.000602265
GOTERM_BP_DIRECT	GO:0009791~post-embryonic development	13	3.35052	2.64607e-06	SMAD2, KDM5B, SZT2, PLEKHA1, USP9X, TIPARP, TMTC3, DICER1, MAPK8IP3, IGF2R, GNAQ, AGO2, ATM	358	114	18082	5.75973	0.00562028	0.000939355	0.000929652
GOTERM_BP_DIRECT	GO:0000122~negative regulation of transcription from RNA polymerase II promoter	35	9.02062	3.31026e-06	ZFP568, NOTCH2, NOTCH3, ZFP148, DNMT1, CHD8, EHMT1, AHR, RBPJ, HIF1A, SIN3A, NSD1, EP300, JARID2, SKIL, FNIP2, SUZ12, CREBBP, WFS1, PHF12, DNMT3A, SOX11, DICER1, ARID1A, REST, DLG1, PER3, YEATS2, TIMELESS, CTNNB1, LCOR, ZMYND11, EZR, AJUBA, EZH1	358	729	18082	2.42496	0.00702606	0.00100726	0.000996861
GOTERM_BP_DIRECT	GO:0048511~rhythmic process	13	3.35052	8.87927e-06	KDM5B, CREBBP, CSNK2A1, ROCK2, AHR, PPP1CB, RAI1, PER3, SIN3A, TIMELESS, EP300, FBXL3, CLOCK	358	128	18082	5.12976	0.0187352	0.00236411	0.00233969
GOTERM_BP_DIRECT	GO:0010628~positive regulation of gene expression	23	5.92784	1.56827e-05	SMAD2, NFAT5, KDM5B, CREBBP, DNMT1, ROCK2, PLAG1, TCF12, EIF2AK3, SOX11, DICER1, EIF2AK4, RBPJ, HIF1A, FUBP3, FUBP1, KAT6A, AGO2, CTNNB1, EP300, KRAS, EZR, TRP53INP1	358	399	18082	2.91151	0.0328527	0.00336008	0.00332538
GOTERM_BP_DIRECT	GO:0045944~positive regulation of transcription from RNA polymerase II promoter	41	10.567	1.5775e-05	NOTCH3, NFAT5, ZFP148, BMPR2, CCNT2, PLAG1, CHD8, RBPJ, HIF1A, FOXO1, LRP6, MLLT6, RAI1, SIN3A, EP300, JAK2, SOX4, BRD4, SMAD2, NCOA1, SMARCC1, CREBBP, POU2F1, ZBTB38, TCF12, PBX3, NFATC3, TSC2, SOX11, DICER1, FUBP3, ZFP292, NCL, TET3, AGO2, CTNNB1, ITGA6, PHIP, CLOCK, EZH1, BMPR1A	358	995	18082	2.08125	0.0330428	0.00336008	0.00332538
GOTERM_BP_DIRECT	GO:0006468~protein phosphorylation	28	7.21649	3.1954e-05	BMPR2, MAST3, ROCK2, PKN3, DSTYK, TLK1, TRPM7, JAK2, FNIP2, BRD4, MAP3K2, SMAD2, CSNK1G3, MAP3K1, CSNK2A1, DAPK1, MINK1, EIF2AK3, DYRK1A, ADAM10, EIF2AK4, CDC42BPA, ERN1, PRKD3, TAOK1, ATM, ULK1, BMPR1A	358	576	18082	2.45527	0.0657986	0.00618746	0.00612356
GOTERM_BP_DIRECT	GO:0030900~forebrain development	10	2.57732	4.97403e-05	NOTCH3, TOP2B, NDST1, TWSG1, APAF1, CTNNB1, FRS2, ARID1A, MAPK8IP3, LRP6	358	86	18082	5.87307	0.10053	0.00882891	0.00873772
GOTERM_BP_DIRECT	GO:0030513~positive regulation of BMP signaling pathway	7	1.80412	6.70538e-05	NOTCH2, SMAD2, TWSG1, BMPR2, SOX11, RBPJ, NEO1	358	36	18082	9.82107	0.133098	0.0109865	0.010873
GOTERM_BP_DIRECT	GO:0016310~phosphorylation	28	7.21649	8.92936e-05	DGKE, BMPR2, PANK3, MAST3, ROCK2, PKN3, PIK3C2A, DSTYK, TLK1, TRPM7, JAK2, SEPHS1, MAP3K2, CSNK1G3, MAP3K1, DAPK1, MINK1, EIF2AK3, DYRK1A, EIF2AK4, BAZ1B, CDC42BPA, ERN1, PRKD3, TAOK1, ATM, ULK1, BMPR1A	358	612	18082	2.31084	0.173209	0.0135854	0.0134451
GOTERM_BP_DIRECT	GO:0006974~cellular response to DNA damage stimulus	22	5.6701	9.98844e-05	SHPRH, INO80D, FANCM, ZBTB38, REV1, BAZ1B, CHD2, FOXO1, TICRR, RAD54B, RNF169, APC, TAOK1, TIMELESS, SMARCAD1, TLK1, ATM, TOPBP1, ERCC6, FNIP2, CLOCK, SUPT16	358	420	18082	2.64568	0.191653	0.0141836	0.0140371
GOTERM_BP_DIRECT	GO:0006417~regulation of translation	11	2.83505	0.000144104	CNOT6, CPEB1, CNOT6L, DAPK1, AGO2, EIF2AK3, TSC1, EIF2AK4, TNRC6A, PUM2, TNRC6B	358	121	18082	4.59167	0.264322	0.0191838	0.0189857
GOTERM_BP_DIRECT	GO:0008104~protein localization	9	2.31959	0.000164374	MACF1, DLG1, NBEA, CROCC, LRBA, PLOD3, TSC2, ULK1, MAPK8IP3	358	79	18082	5.75412	0.295414	0.020595	0.0203823
GOTERM_BP_DIRECT	GO:0072659~protein localization to plasma membrane	8	2.06186	0.000213322	C2CD5, DLG1, STXBP1, FCHO2, RAPGEF2, MYO5A, RAC1, LRP6	358	62	18082	6.51721	0.365186	0.0240926	0.0238437
GOTERM_BP_DIRECT	GO:0045892~negative regulation of transcription, DNA-templated	26	6.70103	0.000224444	CREBZF, KDM5B, ZFP148, DNMT1, CHD8, EHMT1, AHR, RBPJ, BCLAF1, SIN3A, JARID2, ZFP280B, SMAD2, POU2F1, RBFOX2, ZBTB14, ZBTB38, PHF12, CBX1, FOXN3, REST, YEATS2, KAT6A, TIMELESS, CTNNB1, CLOCK	358	579	18082	2.26808	0.380052	0.0240926	0.0238437
GOTERM_BP_DIRECT	GO:0007507~heart development	16	4.12371	0.000226221	SMAD2, NFATC3, TSC2, RBPJ, NDST1, GYS1, AKAP13, GNAQ, SH3PXD2B, CTNNB1, EP300, TAB2, ATM, TRP53BP2, SOX4, BMPR1A	358	261	18082	3.0963	0.382395	0.0240926	0.0238437
GOTERM_BP_DIRECT	GO:0046777~protein autophosphorylation	13	3.35052	0.000289981	CSNK1G3, CSNK2A1, DAPK1, MINK1, EIF2AK3, DYRK1A, EIF2AK4, ERN1, ULK1, TRPM7, ATM, JAK2, BRD4	358	183	18082	3.58803	0.460844	0.0294124	0.0291086
GOTERM_BP_DIRECT	GO:0017148~negative regulation of translation	8	2.06186	0.000495761	TRIM71, SYNCRIP, CPEB1, DAPK1, EIF2AK3, TSC1, EIF2AK4, PATL1	358	71	18082	5.69109	0.652237	0.0479987	0.0475029
GOTERM_BP_DIRECT	GO:0001843~neural tube closure	9	2.31959	0.000670044	TRIM71, CECR2, APAF1, ROCK2, TSC2, TSC1, ARID1A, PHACTR4, LRP6	358	97	18082	4.68634	0.760133	0.0620519	0.061411
GOTERM_BP_DIRECT	GO:0043065~positive regulation of apoptotic process	17	4.38144	0.00107261	NOTCH2, NCOA1, HIF1A, IGF2R, FOXO1, LRP6, HSPD1, REST, BCLAF1, APC, CTNNB1, TRPM7, ATM, ITGA6, JAK2, SOX4, TRP53INP1	358	335	18082	2.56311	0.898316	0.0951939	0.0942107
GOTERM_BP_DIRECT	GO:0007049~cell cycle	25	6.4433	0.00121462	CCNT2, WASL, AHR, PDS5B, RCBTB1, PPP1CB, POGZ, TLK1, EP300, TRP53BP2, MAP9, CLASP2, APPL1, USP9X, FOXN3, EIF2AK4, CD2AP, TICRR, ASPM, STAG1, CROCC, TIMELESS, ATM, CNTROB, AJUBA	358	614	18082	2.05653	0.924884	0.103486	0.102417
GOTERM_BP_DIRECT	GO:0043044~ATP-dependent chromatin remodeling	5	1.28866	0.00136119	CECR2, SMARCC1, CHD8, SMARCAD1, ARID1A	358	25	18082	10.1017	0.945049	0.111513	0.110361
GOTERM_BP_DIRECT	GO:0031054~pre-miRNA processing	4	1.03093	0.00188397	ZCCHC11, LIN28B, AGO2, DICER1	358	13	18082	15.541	0.981986	0.143316	0.141836
GOTERM_BP_DIRECT	GO:0009950~dorsal/ventral axis specification	4	1.03093	0.00188397	CTNNB1, AXIN2, BMPR1A, LRP6	358	13	18082	15.541	0.981986	0.143316	0.141836
GOTERM_BP_DIRECT	GO:0021987~cerebral cortex development	7	1.80412	0.00222035	NCOA1, ASPM, PTPRS, TSC1, DICER1, HIF1A, LRP6	358	68	18082	5.19939	0.991214	0.163081	0.161397
GOTERM_BP_DIRECT	GO:0006357~regulation of transcription from RNA polymerase II promoter	18	4.63918	0.00239154	MLXIP, NOTCH2, ABCA2, AHR, RBPJ, FOXO1, MED13L, TRAK2, RAI1, REST, TADA2A, RFX7, FUBP1, SP4, CTNNB1, LCOR, PHIP, BRWD1	358	397	18082	2.29005	0.993904	0.169799	0.168046
GOTERM_BP_DIRECT	GO:0030968~endoplasmic reticulum unfolded protein response	6	1.54639	0.00248937	ERN1, WFS1, EIF2AK3, EIF2AK4, UGGT1, ERO1L	358	48	18082	6.31355	0.995053	0.171044	0.169277
GOTERM_BP_DIRECT	GO:0019827~stem cell population maintenance	7	1.80412	0.00276569	ZCCHC11, APC, SETD1A, CTNNB1, DICER1, ARID1A, BMPR1A	358	71	18082	4.9797	0.997258	0.184091	0.18219
GOTERM_BP_DIRECT	GO:0021766~hippocampus development	7	1.80412	0.00318122	NCOA1, PHLPP2, PTPRS, UBA6, USP9X, TSC1, EZH1	358	73	18082	4.84327	0.998871	0.205333	0.203212
GOTERM_BP_DIRECT	GO:0050821~protein stabilization	9	2.31959	0.00392098	PER3, WFS1, GNAQ, STXBP1, EP300, NAA16, TSC1, SOX4, HSPD1	358	128	18082	3.55137	0.999768	0.245638	0.243101
GOTERM_BP_DIRECT	GO:0035278~miRNA mediated inhibition of translation	4	1.03093	0.00422478	TRIM71, AGO2, TNRC6A, TNRC6B	358	17	18082	11.8843	0.999879	0.257108	0.254452
GOTERM_BP_DIRECT	GO:0009790~embryo development	7	1.80412	0.00470841	NDST1, TWSG1, TIMELESS, EHMT1, KIF1B, TSC1, RICTOR	358	79	18082	4.47543	0.999957	0.266053	0.263305
GOTERM_BP_DIRECT	GO:0001707~mesoderm formation	5	1.28866	0.00482597	SMAD2, MACF1, TWSG1, BMPR2, BMPR1A	358	35	18082	7.21548	0.999967	0.266053	0.263305
GOTERM_BP_DIRECT	GO:0001756~somitogenesis	6	1.54639	0.00488592	EP300, ATM, AXIN2, RBPJ, BMPR1A, LRP6	358	56	18082	5.41161	0.999971	0.266053	0.263305
GOTERM_BP_DIRECT	GO:0018105~peptidyl-serine phosphorylation	9	2.31959	0.004939	CSNK1G3, PRKD3, MAST3, PKN3, EIF2AK3, DYRK1A, ATM, ULK1, RICTOR	358	133	18082	3.41786	0.999974	0.266053	0.263305
GOTERM_BP_DIRECT	GO:0051056~regulation of small GTPase mediated signal transduction	4	1.03093	0.00499629	RALGAPB, RALGAPA2, TSC2, CDC42BPA	358	18	18082	11.2241	0.999977	0.266053	0.263305
GOTERM_BP_DIRECT	GO:0010212~response to ionizing radiation	6	1.54639	0.00527088	DNMT3A, ATM, TOPBP1, TRP53BP2, TICRR, RAD54B	358	57	18082	5.31667	0.999987	0.269828	0.267041
GOTERM_BP_DIRECT	GO:0007050~cell cycle arrest	7	1.80412	0.00532055	NOTCH2, ERN1, APC, ATM, EIF2AK4, SKIL, TRP53INP1	358	81	18082	4.36492	0.999988	0.269828	0.267041
GOTERM_BP_DIRECT	GO:0031334~positive regulation of protein complex assembly	4	1.03093	0.00584724	ICE1, FNIP2, AJUBA, MPP7	358	19	18082	10.6333	0.999996	0.289642	0.286651
GOTERM_BP_DIRECT	GO:0009267~cellular response to starvation	6	1.54639	0.00655393	BMPR2, EIF2AK4, PIK3C2A, FOXO1, TNRC6A, PIK3C2B	358	60	18082	5.05084	0.999999	0.31727	0.313993
GOTERM_BP_DIRECT	GO:0051726~regulation of cell cycle	8	2.06186	0.00680857	APC, WFS1, MADD, TSC2, ATM, TSC1, DICER1, PHACTR4	358	112	18082	3.60774	1	0.322272	0.318944
GOTERM_BP_DIRECT	GO:0030036~actin cytoskeleton organization	9	2.31959	0.00726758	SPECC1, NISCH, ROCK2, KRAS, RAC1, WASL, WASF3, SSH1, PHACTR4	358	142	18082	3.20124	1	0.33652	0.333045
GOTERM_BP_DIRECT	GO:0061024~membrane organization	6	1.54639	0.00804129	C2CD5, RALGAPB, RALGAPA2, MYO5A, EXOC5, STX4A	358	63	18082	4.81032	1	0.364424	0.36066
GOTERM_BP_DIRECT	GO:0010508~positive regulation of autophagy	5	1.28866	0.00851033	TSC2, ULK1, HIF1A, FOXO1, TRP53INP1	358	41	18082	6.15956	1	0.377646	0.373745
GOTERM_BP_DIRECT	GO:0008285~negative regulation of cell proliferation	16	4.12371	0.0096861	SMAD2, NOTCH2, TSC2, TSC1, AXIN2, PDS5B, RBPJ, REST, CPEB1, APC, CTNNB1, RAPGEF2, JAK2, JARID2, SOX4, TRP53INP1	358	384	18082	2.10452	1	0.390486	0.386453
GOTERM_BP_DIRECT	GO:0035264~multicellular organism growth	8	2.06186	0.00979196	NOTCH2, PLEKHA1, TNKS2, PLAG1, KMT2C, ATM, DICER1, ERCC6	358	120	18082	3.36723	1	0.390486	0.386453
GOTERM_BP_DIRECT	GO:0003183~mitral valve morphogenesis	3	0.773196	0.0100603	BMPR2, SOX4, BMPR1A	358	8	18082	18.9406	1	0.390486	0.386453
GOTERM_BP_DIRECT	GO:0010586~miRNA metabolic process	3	0.773196	0.0100603	TRIM71, ZCCHC11, AGO2	358	8	18082	18.9406	1	0.390486	0.386453
GOTERM_BP_DIRECT	GO:0006473~protein acetylation	3	0.773196	0.0100603	CREBBP, KAT6A, EP300	358	8	18082	18.9406	1	0.390486	0.386453
GOTERM_BP_DIRECT	GO:0060992~response to fungicide	3	0.773196	0.0100603	KDM5B, EHMT1, HIF1A	358	8	18082	18.9406	1	0.390486	0.386453
GOTERM_BP_DIRECT	GO:0016239~positive regulation of macroautophagy	4	1.03093	0.010083	SCOC, TSC2, ULK1, HIF1A	358	23	18082	8.78407	1	0.390486	0.386453
GOTERM_BP_DIRECT	GO:0035335~peptidyl-tyrosine dephosphorylation	4	1.03093	0.0113575	PTPRS, PTPN12, PTPN13, DUSP7	358	24	18082	8.41806	1	0.431768	0.427308
GOTERM_BP_DIRECT	GO:0006511~ubiquitin-dependent protein catabolic process	9	2.31959	0.0115544	CYLD, ITCH, USP31, UBA6, USP9X, TTC3, CUL1, USP40, UBR2	358	154	18082	2.95179	1	0.431768	0.427308
GOTERM_BP_DIRECT	GO:0034644~cellular response to UV	5	1.28866	0.0127013	CREBBP, EP300, EIF2AK4, N4BP1, TRP53INP1	358	46	18082	5.49004	1	0.460913	0.456152
GOTERM_BP_DIRECT	GO:0045906~negative regulation of vasoconstriction	3	0.773196	0.0127671	BMPR2, AHR, HIF1A	358	9	18082	16.8361	1	0.460913	0.456152
GOTERM_BP_DIRECT	GO:0042127~regulation of cell proliferation	11	2.83505	0.0151369	DNMT1, BMPR2, CTNNB1, RAPGEF2, PDS5B, RBPJ, JARID2, HIF1A, FOXO1, GNL3, LRP6	358	227	18082	2.44754	1	0.532578	0.527078
GOTERM_BP_DIRECT	GO:0032007~negative regulation of TOR signaling	4	1.03093	0.0157161	TSC2, TSC1, UBR2, HIF1A	358	27	18082	7.48272	1	0.532578	0.527078
GOTERM_BP_DIRECT	GO:0016571~histone methylation	4	1.03093	0.0157161	SUZ12, NSD1, KMT2C, EHMT1	358	27	18082	7.48272	1	0.532578	0.527078
GOTERM_BP_DIRECT	GO:0034629~cellular protein complex localization	3	0.773196	0.0157523	DLG1, WASL, EZR	358	10	18082	15.1525	1	0.532578	0.527078
GOTERM_BP_DIRECT	GO:0000209~protein polyubiquitination	7	1.80412	0.0163901	ITCH, SHPRH, ANKIB1, TNKS2, PELI1, NHLRC1, DZIP3	358	103	18082	3.43261	1	0.545484	0.53985
GOTERM_BP_DIRECT	GO:0007010~cytoskeleton organization	7	1.80412	0.0171144	GAN, PHIP, RAC1, CDC42BPA, BRWD1, AJUBA, WASF3	358	104	18082	3.3996	1	0.551563	0.545866
GOTERM_BP_DIRECT	GO:0001702~gastrulation with mouth forming second	4	1.03093	0.0173496	NSD1, CTNNB1, FRS2, LRP6	358	28	18082	7.21548	1	0.551563	0.545866
GOTERM_BP_DIRECT	GO:0016032~viral process	4	1.03093	0.0173496	CCNT2, DAG1, CUL1, EIF2AK4	358	28	18082	7.21548	1	0.551563	0.545866
GOTERM_BP_DIRECT	GO:0048096~chromatin-mediated maintenance of transcription	3	0.773196	0.0190041	SETD1A, CTNNB1, BAZ1B	358	11	18082	13.775	1	0.574472	0.568539
GOTERM_BP_DIRECT	GO:2000637~positive regulation of gene silencing by miRNA	3	0.773196	0.0190041	TRIM71, AJUBA, PUM2	358	11	18082	13.775	1	0.574472	0.568539
GOTERM_BP_DIRECT	GO:0043484~regulation of RNA splicing	4	1.03093	0.0190744	ZFP326, RBFOX2, HNRNPH1, CELF1	358	29	18082	6.96667	1	0.574472	0.568539
GOTERM_BP_DIRECT	GO:0042752~regulation of circadian rhythm	5	1.28866	0.0192264	PPP1CB, KDM5B, ROCK2, TIMELESS, FBXL3	358	52	18082	4.85657	1	0.574472	0.568539
GOTERM_BP_DIRECT	GO:0001501~skeletal system development	7	1.80412	0.0194188	RAI1, GNAQ, SH3PXD2B, EIF2AK3, CTNNB1, SOX11, SOX4	358	107	18082	3.30429	1	0.574472	0.568539
GOTERM_BP_DIRECT	GO:0010468~regulation of gene expression	13	3.35052	0.0198953	DNMT1, KMT2C, DNMT3A, TMTC3, AHR, DICER1, TC2N, RBPJ, MAPK8IP3, HIF1A, CTNNB1, ULK1, RICTOR	358	308	18082	2.13185	1	0.580506	0.574511
GOTERM_BP_DIRECT	GO:0003151~outflow tract morphogenesis	5	1.28866	0.021786	BMPR2, SOX11, RBPJ, HIF1A, BMPR1A	358	54	18082	4.6767	1	0.593836	0.587702
GOTERM_BP_DIRECT	GO:0048009~insulin-like growth factor receptor signaling pathway	3	0.773196	0.0225108	GIGYF1, EIF2AK3, TSC2	358	12	18082	12.6271	1	0.593836	0.587702
GOTERM_BP_DIRECT	GO:0060213~positive regulation of nuclear-transcribed mRNA poly(A) tail shortening	3	0.773196	0.0225108	AGO2, TNRC6A, TNRC6B	358	12	18082	12.6271	1	0.593836	0.587702
GOTERM_BP_DIRECT	GO:0002260~lymphocyte homeostasis	3	0.773196	0.0225108	AHR, SKIL, SOS2	358	12	18082	12.6271	1	0.593836	0.587702
GOTERM_BP_DIRECT	GO:0048608~reproductive structure development	3	0.773196	0.0225108	DLG1, DICER1, AHR	358	12	18082	12.6271	1	0.593836	0.587702
GOTERM_BP_DIRECT	GO:0002011~morphogenesis of an epithelial sheet	3	0.773196	0.0225108	NOTCH2, MAP3K1, DAG1	358	12	18082	12.6271	1	0.593836	0.587702
GOTERM_BP_DIRECT	GO:0006914~autophagy	8	2.06186	0.022769	RAB24, EPG5, CISD2, ULK1, NHLRC1, RAB39, FOXO1, TRP53INP1	358	142	18082	2.84554	1	0.593836	0.587702
GOTERM_BP_DIRECT	GO:0006913~nucleocytoplasmic transport	4	1.03093	0.0227983	MLXIP, ANP32A, ANP32E, ADAM10	358	31	18082	6.51721	1	0.593836	0.587702
GOTERM_BP_DIRECT	GO:0048538~thymus development	5	1.28866	0.0231401	APC, NFATC3, CTNNB1, ATM, JARID2	358	55	18082	4.59167	1	0.593836	0.587702
GOTERM_BP_DIRECT	GO:0034613~cellular protein localization	5	1.28866	0.0231401	SIN3A, CTNNB1, AP1AR, AXIN2, AJUBA	358	55	18082	4.59167	1	0.593836	0.587702
GOTERM_BP_DIRECT	GO:0006281~DNA repair	13	3.35052	0.0248071	SHPRH, INO80D, FANCM, REV1, PDS5B, PDS5A, TICRR, TAOK1, SMARCAD1, ATM, TOPBP1, ERCC6, SUPT16	358	318	18082	2.06481	1	0.629037	0.62254
GOTERM_BP_DIRECT	GO:0016055~Wnt signaling pathway	10	2.57732	0.0259868	CYLD, MACF1, CSNK1G3, CSNK2A1, TNKS2, APC, CHD8, CTNNB1, AXIN2, LRP6	358	213	18082	2.37129	1	0.650421	0.643703
GOTERM_BP_DIRECT	GO:0097194~execution phase of apoptosis	3	0.773196	0.0262611	CECR2, TAOK1, MADD	358	13	18082	11.6558	1	0.650421	0.643703
GOTERM_BP_DIRECT	GO:0006397~mRNA processing	13	3.35052	0.0267116	ZFP326, CPSF7, CNOT6L, RBFOX2, CPSF6, CELF1, ERN1, SYNCRIP, PRPF39, CPEB1, SCAF8, HNRNPH1, CWC22	358	322	18082	2.03916	1	0.65082	0.644098
GOTERM_BP_DIRECT	GO:0031016~pancreas development	4	1.03093	0.0268884	SMAD2, WFS1, EIF2AK3, CTNNB1	358	33	18082	6.12223	1	0.65082	0.644098
GOTERM_BP_DIRECT	GO:0035556~intracellular signal transduction	15	3.86598	0.027537	SMAD2, DGKE, DAPK1, ROCK2, MAST3, PKN3, MINK1, CDC42BPA, AKAP13, DSTYK, PRKD3, TLK1, JAK2, SOCS6, PAG1	358	400	18082	1.89406	1	0.659031	0.652224
GOTERM_BP_DIRECT	GO:0007257~activation of JUN kinase activity	4	1.03093	0.0290704	ERN1, MAP3K1, ERCC6, MAPK8IP3	358	34	18082	5.94216	1	0.687612	0.68051
GOTERM_BP_DIRECT	GO:0032886~regulation of microtubule-based process	3	0.773196	0.0302442	MACF1, APC, CLASP2	358	14	18082	10.8232	1	0.687612	0.68051
GOTERM_BP_DIRECT	GO:1904707~positive regulation of vascular smooth muscle cell proliferation	3	0.773196	0.0302442	ERN1, JAK2, BMPR1A	358	14	18082	10.8232	1	0.687612	0.68051
GOTERM_BP_DIRECT	GO:0000712~resolution of meiotic recombination intermediates	3	0.773196	0.0302442	TOP2B, HFM1, FANCM	358	14	18082	10.8232	1	0.687612	0.68051
GOTERM_BP_DIRECT	GO:0042552~myelination	5	1.28866	0.0306681	ATRN, MYO5A, TSC1, MPDZ, SERINC5	358	60	18082	4.20903	1	0.687612	0.68051
GOTERM_BP_DIRECT	GO:0045732~positive regulation of protein catabolic process	5	1.28866	0.0306681	ITCH, CSNK2A1, APC, TIPARP, FOXO1	358	60	18082	4.20903	1	0.687612	0.68051
GOTERM_BP_DIRECT	GO:0016573~histone acetylation	4	1.03093	0.0313433	CREBBP, TADA2A, KAT6A, EP300	358	35	18082	5.77239	1	0.695429	0.688246
GOTERM_BP_DIRECT	GO:0032922~circadian regulation of gene expression	5	1.28866	0.0323272	PPP1CB, RAI1, PER3, AHR, CLOCK	358	61	18082	4.14003	1	0.709866	0.702534
GOTERM_BP_DIRECT	GO:0070059~intrinsic apoptotic signaling pathway in response to endoplasmic reticulum stress	4	1.03093	0.0337067	ERN1, APAF1, EIF2AK3, ERO1L	358	36	18082	5.61204	1	0.712399	0.705041
GOTERM_BP_DIRECT	GO:0001932~regulation of protein phosphorylation	5	1.28866	0.0340379	TADA2A, RICTOR, PHIP, DICER1, FNIP2	358	62	18082	4.07326	1	0.712399	0.705041
GOTERM_BP_DIRECT	GO:0061029~eyelid development in camera-type eye	3	0.773196	0.0344493	MAP3K1, KMT2C, SOX11	358	15	18082	10.1017	1	0.712399	0.705041
GOTERM_BP_DIRECT	GO:1900153~positive regulation of nuclear-transcribed mRNA catabolic process, deadenylation-dependent decay	3	0.773196	0.0344493	AGO2, TNRC6A, TNRC6B	358	15	18082	10.1017	1	0.712399	0.705041
GOTERM_BP_DIRECT	GO:0001935~endothelial cell proliferation	3	0.773196	0.0344493	ERN1, DLG1, BMPR2	358	15	18082	10.1017	1	0.712399	0.705041
GOTERM_BP_DIRECT	GO:0031643~positive regulation of myelination	3	0.773196	0.0344493	DAG1, DICER1, WASF3	358	15	18082	10.1017	1	0.712399	0.705041
GOTERM_BP_DIRECT	GO:0051301~cell division	14	3.60825	0.0355587	CCNT2, USP9X, PDS5B, WASL, PDS5A, CD2AP, PPP1CB, ASPM, STAG1, POGZ, TIMELESS, CNTROB, MAP9, CLASP2	358	374	18082	1.89069	1	0.728269	0.720747
GOTERM_BP_DIRECT	GO:0030324~lung development	7	1.80412	0.0364988	SMAD2, TIMELESS, TMTC3, CTNNB1, EP300, DICER1, BMPR1A	358	124	18082	2.85128	1	0.730516	0.722971
GOTERM_BP_DIRECT	GO:0001666~response to hypoxia	9	2.31959	0.0370499	APAF1, NFATC3, TSC2, EP300, ATM, HIF1A, AJUBA, SOX4, HSPD1	358	192	18082	2.36758	1	0.730516	0.722971
GOTERM_BP_DIRECT	GO:0045860~positive regulation of protein kinase activity	5	1.28866	0.0376148	RAP1A, DAG1, RAPGEF2, TAB2, AXIN2	358	64	18082	3.94597	1	0.730516	0.722971
GOTERM_BP_DIRECT	GO:0061028~establishment of endothelial barrier	3	0.773196	0.0388663	RAP1A, RAPGEF2, EZR	358	16	18082	9.47032	1	0.730516	0.722971
GOTERM_BP_DIRECT	GO:0070602~regulation of centromeric sister chromatid cohesion	2	0.515464	0.0390981	CTNNB1, AXIN2	358	2	18082	50.5084	1	0.730516	0.722971
GOTERM_BP_DIRECT	GO:0032484~Ral protein signal transduction	2	0.515464	0.0390981	RALGAPB, RALGAPA2	358	2	18082	50.5084	1	0.730516	0.722971
GOTERM_BP_DIRECT	GO:0061386~closure of optic fissure	2	0.515464	0.0390981	SOX11, PHACTR4	358	2	18082	50.5084	1	0.730516	0.722971
GOTERM_BP_DIRECT	GO:0061324~canonical Wnt signaling pathway involved in positive regulation of cardiac outflow tract cell proliferation	2	0.515464	0.0390981	CTNNB1, LRP6	358	2	18082	50.5084	1	0.730516	0.722971
GOTERM_BP_DIRECT	GO:0036492~eiF2alpha phosphorylation in response to endoplasmic reticulum stress	2	0.515464	0.0390981	EIF2AK3, EIF2AK4	358	2	18082	50.5084	1	0.730516	0.722971
GOTERM_BP_DIRECT	GO:0016340~calcium-dependent cell-matrix adhesion	2	0.515464	0.0390981	DAG1, TRPM7	358	2	18082	50.5084	1	0.730516	0.722971
GOTERM_BP_DIRECT	GO:0045595~regulation of cell differentiation	4	1.03093	0.0413338	PLEKHB2, APC, CTNNB1, DICER1	358	39	18082	5.18035	1	0.75368	0.745895
GOTERM_BP_DIRECT	GO:0032880~regulation of protein localization	5	1.28866	0.0413993	DLG1, RALGAPB, RALGAPA2, MYCBP2, WASL	358	66	18082	3.82639	1	0.75368	0.745895
GOTERM_BP_DIRECT	GO:0032088~negative regulation of NF-kappaB transcription factor activity	5	1.28866	0.0413993	CYLD, ZCCHC11, ITCH, TRAF3, PELI1	358	66	18082	3.82639	1	0.75368	0.745895
GOTERM_BP_DIRECT	GO:0050868~negative regulation of T cell activation	3	0.773196	0.0434852	PELI1, SOCS6, PAG1	358	17	18082	8.91324	1	0.766811	0.758891
GOTERM_BP_DIRECT	GO:0007064~mitotic sister chromatid cohesion	3	0.773196	0.0434852	POGZ, PDS5B, PDS5A	358	17	18082	8.91324	1	0.766811	0.758891
GOTERM_BP_DIRECT	GO:0030901~midbrain development	4	1.03093	0.0440529	NDST1, CTNNB1, KDM7A, LRP6	358	40	18082	5.05084	1	0.766811	0.758891
GOTERM_BP_DIRECT	GO:0051898~negative regulation of protein kinase B signaling	4	1.03093	0.0440529	DLG1, PLEKHA1, DAG1, TSC2	358	40	18082	5.05084	1	0.766811	0.758891
GOTERM_BP_DIRECT	GO:0060325~face morphogenesis	4	1.03093	0.0440529	PLEKHA1, TIPARP, KAT6A, LRP6	358	40	18082	5.05084	1	0.766811	0.758891
GOTERM_BP_DIRECT	GO:0001822~kidney development	7	1.80412	0.0442806	APC, TIPARP, WFS1, TIMELESS, CTNNB1, TSC1, SOX11	358	130	18082	2.71968	1	0.766811	0.758891
GOTERM_BP_DIRECT	GO:0007264~small GTPase mediated signal transduction	10	2.57732	0.0452674	ARHGAP33, ARHGAP32, RAP1A, DOCK3, RAB24, RAPGEF2, KRAS, RAB39, RAC1, SOS2	358	236	18082	2.14019	1	0.777577	0.769545
GOTERM_BP_DIRECT	GO:0048745~smooth muscle tissue development	3	0.773196	0.0482963	DLG1, TIPARP, AHR	358	18	18082	8.41806	1	0.816438	0.808005
GOTERM_BP_DIRECT	GO:0002063~chondrocyte development	3	0.773196	0.0482963	BMPR2, CHSY1, EIF2AK3	358	18	18082	8.41806	1	0.816438	0.808005
GOTERM_BP_DIRECT	GO:0042787~protein ubiquitination involved in ubiquitin-dependent protein catabolic process	7	1.80412	0.0500031	ITCH, ANKIB1, RMND5A, GAN, UBA6, CUL1, DZIP3	358	134	18082	2.6385	1	0.838635	0.829973
GOTERM_BP_DIRECT	GO:0008380~RNA splicing	10	2.57732	0.0504717	ZFP326, SYNCRIP, SCAF8, PRPF39, RBFOX2, ZFP638, SCAF11, HNRNPH1, CELF1, CWC22	358	241	18082	2.09578	1	0.839881	0.831206
GOTERM_BP_DIRECT	GO:0043087~regulation of GTPase activity	5	1.28866	0.0517691	SYDE2, PLXNA1, TSC1, RICTOR, AJUBA	358	71	18082	3.55693	1	0.854792	0.845963
GOTERM_BP_DIRECT	GO:0001974~blood vessel remodeling	4	1.03093	0.0527279	BMPR2, NFATC3, AHR, RBPJ	358	43	18082	4.69845	1	0.857331	0.848476
GOTERM_BP_DIRECT	GO:0048813~dendrite morphogenesis	4	1.03093	0.0527279	RBFOX2, ROCK2, MINK1, RAC1	358	43	18082	4.69845	1	0.857331	0.848476
GOTERM_BP_DIRECT	GO:0043409~negative regulation of MAPK cascade	3	0.773196	0.0532903	APC, RNF149, DAG1	358	19	18082	7.97501	1	0.859912	0.85103
GOTERM_BP_DIRECT	GO:0050680~negative regulation of epithelial cell proliferation	5	1.28866	0.0539981	SUZ12, DLG1, APC, TSC2, LRP6	358	72	18082	3.50753	1	0.864781	0.855849
GOTERM_BP_DIRECT	GO:0016567~protein ubiquitination	13	3.35052	0.0560401	ANKIB1, UBA6, MYCBP2, CUL1, FBXO11, ITCH, RNF169, TRAF3, GAN, FBXL3, NHLRC1, SOCS6, DZIP3	358	362	18082	1.81384	1	0.864983	0.856049
GOTERM_BP_DIRECT	GO:0006366~transcription from RNA polymerase II promoter	7	1.80412	0.0561596	NFAT5, SCAF8, BMPR2, LCOR, AHR, HIF1A, MED13L	358	138	18082	2.56202	1	0.864983	0.856049
GOTERM_BP_DIRECT	GO:0006470~protein dephosphorylation	7	1.80412	0.0561596	PPP1CB, PHLPP2, PTPRS, PTPN12, PTPN13, DUSP7, SSH1	358	138	18082	2.56202	1	0.864983	0.856049
GOTERM_BP_DIRECT	GO:1904222~positive regulation of serine C-palmitoyltransferase activity	2	0.515464	0.0580716	SERINC1, SERINC5	358	3	18082	33.6723	1	0.864983	0.856049
GOTERM_BP_DIRECT	GO:0010998~regulation of translational initiation by eIF2 alpha phosphorylation	2	0.515464	0.0580716	EIF2AK3, EIF2AK4	358	3	18082	33.6723	1	0.864983	0.856049
GOTERM_BP_DIRECT	GO:0072104~glomerular capillary formation	2	0.515464	0.0580716	NOTCH2, NOTCH3	358	3	18082	33.6723	1	0.864983	0.856049
GOTERM_BP_DIRECT	GO:1904219~positive regulation of CDP-diacylglycerol-serine O-phosphatidyltransferase activity	2	0.515464	0.0580716	SERINC1, SERINC5	358	3	18082	33.6723	1	0.864983	0.856049
GOTERM_BP_DIRECT	GO:0018076~N-terminal peptidyl-lysine acetylation	2	0.515464	0.0580716	CREBBP, EP300	358	3	18082	33.6723	1	0.864983	0.856049
GOTERM_BP_DIRECT	GO:0051252~regulation of RNA metabolic process	2	0.515464	0.0580716	NOVA1, DICER1	358	3	18082	33.6723	1	0.864983	0.856049
GOTERM_BP_DIRECT	GO:0060178~regulation of exocyst localization	2	0.515464	0.0580716	RALGAPB, RALGAPA2	358	3	18082	33.6723	1	0.864983	0.856049
GOTERM_BP_DIRECT	GO:0035019~somatic stem cell population maintenance	4	1.03093	0.0621581	APC, KAT6A, RBPJ, SOX4	358	46	18082	4.39203	1	0.899835	0.890541
GOTERM_BP_DIRECT	GO:0010506~regulation of autophagy	4	1.03093	0.0621581	CISD2, ATM, ULK1, TRP53INP1	358	46	18082	4.39203	1	0.899835	0.890541
GOTERM_BP_DIRECT	GO:0007623~circadian rhythm	6	1.54639	0.0629033	PER3, DYRK1A, TIMELESS, EP300, FBXL3, CLOCK	358	108	18082	2.80602	1	0.899835	0.890541
GOTERM_BP_DIRECT	GO:0034976~response to endoplasmic reticulum stress	5	1.28866	0.063425	ERN1, WFS1, EIF2AK3, EIF2AK4, ERO1L	358	76	18082	3.32292	1	0.899835	0.890541
GOTERM_BP_DIRECT	GO:0045665~negative regulation of neuron differentiation	5	1.28866	0.063425	NOTCH3, ASPM, REST, TTC3, EIF2AK4	358	76	18082	3.32292	1	0.899835	0.890541
GOTERM_BP_DIRECT	GO:0031641~regulation of myelination	3	0.773196	0.0637911	DLG1, CTNNB1, DICER1	358	21	18082	7.21548	1	0.899835	0.890541
GOTERM_BP_DIRECT	GO:0030279~negative regulation of ossification	3	0.773196	0.0637911	CHSY1, RBPJ, HIF1A	358	21	18082	7.21548	1	0.899835	0.890541
GOTERM_BP_DIRECT	GO:0035162~embryonic hemopoiesis	3	0.773196	0.0637911	KAT6A, AHR, HIF1A	358	21	18082	7.21548	1	0.899835	0.890541
GOTERM_BP_DIRECT	GO:0043966~histone H3 acetylation	4	1.03093	0.0654639	TADA2A, YEATS2, KAT6A, EP300	358	47	18082	4.29859	1	0.917357	0.907881
GOTERM_BP_DIRECT	GO:0030334~regulation of cell migration	5	1.28866	0.0659083	MAP3K1, APC, MINK1, RAC1, AJUBA	358	77	18082	3.27976	1	0.917547	0.90807
GOTERM_BP_DIRECT	GO:0071260~cellular response to mechanical stimulus	5	1.28866	0.0684415	MAP3K2, MAP3K1, DAG1, CTNNB1, RAC1	358	78	18082	3.23772	1	0.9279	0.918316
GOTERM_BP_DIRECT	GO:1902895~positive regulation of pri-miRNA transcription from RNA polymerase II promoter	3	0.773196	0.0692806	HIF1A, BMPR1A, GNL3	358	22	18082	6.88751	1	0.9279	0.918316
GOTERM_BP_DIRECT	GO:0007399~nervous system development	13	3.35052	0.0715121	SMARCC1, TCF12, TSC1, SOX11, EIF2AK4, ARID1A, RAP1A, CTNNB1, RAPGEF2, NEO1, KDM7A, BMPR1A, PHACTR4	358	377	18082	1.74167	1	0.9279	0.918316
GOTERM_BP_DIRECT	GO:0030838~positive regulation of actin filament polymerization	4	1.03093	0.0723118	DLG1, MAP3K1, RICTOR, RAC1	358	49	18082	4.12313	1	0.9279	0.918316
GOTERM_BP_DIRECT	GO:0001701~in utero embryonic development	11	2.83505	0.0739381	NOTCH2, SMAD2, SIN3A, USP9X, CHD8, PLOD3, CTNNB1, ADAM10, MAPK8IP3, TANC2, BMPR1A	358	299	18082	1.85817	1	0.9279	0.918316
GOTERM_BP_DIRECT	GO:0045778~positive regulation of ossification	3	0.773196	0.0749185	BMPR2, SOX11, LRP6	358	23	18082	6.58805	1	0.9279	0.918316
GOTERM_BP_DIRECT	GO:0006306~DNA methylation	3	0.773196	0.0749185	DNMT1, DNMT3A, EHMT1	358	23	18082	6.58805	1	0.9279	0.918316
GOTERM_BP_DIRECT	GO:0043161~proteasome-mediated ubiquitin-dependent protein catabolic process	7	1.80412	0.0753459	RMND5A, PLAA, FBXL3, NHLRC1, CLOCK, DZIP3, CD2AP	358	149	18082	2.37288	1	0.9279	0.918316
GOTERM_BP_DIRECT	GO:0043123~positive regulation of I-kappaB kinase/NF-kappaB signaling	7	1.80412	0.0753459	ANKRD17, AKAP13, PELI1, CTNNB1, TAB2, AJUBA, BRD4	358	149	18082	2.37288	1	0.9279	0.918316
GOTERM_BP_DIRECT	GO:0045596~negative regulation of cell differentiation	6	1.54639	0.0755054	SUZ12, NOTCH3, CTNNB1, KRAS, RBPJ, SKIL	358	114	18082	2.65834	1	0.9279	0.918316
GOTERM_BP_DIRECT	GO:0071320~cellular response to cAMP	4	1.03093	0.0758512	RAP1A, RAPGEF2, AHR, EZR	358	50	18082	4.04067	1	0.9279	0.918316
GOTERM_BP_DIRECT	GO:0021549~cerebellum development	4	1.03093	0.0758512	NCOA1, GLUD1, ATRN, PTPRS	358	50	18082	4.04067	1	0.9279	0.918316
GOTERM_BP_DIRECT	GO:0003357~noradrenergic neuron differentiation	2	0.515464	0.0766716	SOX11, SOX4	358	4	18082	25.2542	1	0.9279	0.918316
GOTERM_BP_DIRECT	GO:0003186~tricuspid valve morphogenesis	2	0.515464	0.0766716	BMPR2, BMPR1A	358	4	18082	25.2542	1	0.9279	0.918316
GOTERM_BP_DIRECT	GO:1903753~negative regulation of p38MAPK cascade	2	0.515464	0.0766716	DLG1, EZR	358	4	18082	25.2542	1	0.9279	0.918316
GOTERM_BP_DIRECT	GO:0046499~S-adenosylmethioninamine metabolic process	2	0.515464	0.0766716	DNMT1, DNMT3A	358	4	18082	25.2542	1	0.9279	0.918316
GOTERM_BP_DIRECT	GO:0010587~miRNA catabolic process	2	0.515464	0.0766716	ZCCHC11, LIN28B	358	4	18082	25.2542	1	0.9279	0.918316
GOTERM_BP_DIRECT	GO:1901888~regulation of cell junction assembly	2	0.515464	0.0766716	RAP1A, RAPGEF2	358	4	18082	25.2542	1	0.9279	0.918316
GOTERM_BP_DIRECT	GO:0090043~regulation of tubulin deacetylation	2	0.515464	0.0766716	TADA2A, EP300	358	4	18082	25.2542	1	0.9279	0.918316
GOTERM_BP_DIRECT	GO:0035087~siRNA loading onto RISC involved in RNA interference	2	0.515464	0.0766716	AGO2, DICER1	358	4	18082	25.2542	1	0.9279	0.918316
GOTERM_BP_DIRECT	GO:0036092~phosphatidylinositol-3-phosphate biosynthetic process	2	0.515464	0.0766716	PIK3C2A, PIK3C2B	358	4	18082	25.2542	1	0.9279	0.918316
GOTERM_BP_DIRECT	GO:1905037~autophagosome organization	2	0.515464	0.0766716	PIK3C2A, PIK3C2B	358	4	18082	25.2542	1	0.9279	0.918316
GOTERM_BP_DIRECT	GO:0043622~cortical microtubule organization	2	0.515464	0.0766716	DLG1, EZR	358	4	18082	25.2542	1	0.9279	0.918316
GOTERM_BP_DIRECT	GO:0051216~cartilage development	5	1.28866	0.0790676	CHSY1, EP300, DICER1, HIF1A, BMPR1A	358	82	18082	3.07978	1	0.934152	0.924504
GOTERM_BP_DIRECT	GO:0008286~insulin receptor signaling pathway	4	1.03093	0.0794656	SMARCC1, PHIP, FOXO1, APPL1	358	51	18082	3.96144	1	0.934152	0.924504
GOTERM_BP_DIRECT	GO:0021915~neural tube development	4	1.03093	0.0794656	TRIM71, CECR2, PLOD3, LRP6	358	51	18082	3.96144	1	0.934152	0.924504
GOTERM_BP_DIRECT	GO:0060441~epithelial tube branching involved in lung morphogenesis	3	0.773196	0.0806967	DAG1, CTNNB1, KRAS	358	24	18082	6.31355	1	0.934152	0.924504
GOTERM_BP_DIRECT	GO:0060425~lung morphogenesis	3	0.773196	0.0806967	PLOD3, SOX11, MAPK8IP3	358	24	18082	6.31355	1	0.934152	0.924504
GOTERM_BP_DIRECT	GO:0016236~macroautophagy	3	0.773196	0.0806967	ULK1, PIK3C2A, PIK3C2B	358	24	18082	6.31355	1	0.934152	0.924504
GOTERM_BP_DIRECT	GO:1990138~neuron projection extension	3	0.773196	0.0806967	USP9X, PLXNA1, EIF2AK4	358	24	18082	6.31355	1	0.934152	0.924504
GOTERM_BP_DIRECT	GO:0007026~negative regulation of microtubule depolymerization	3	0.773196	0.0806967	APC, MAP6D1, CLASP2	358	24	18082	6.31355	1	0.934152	0.924504
GOTERM_BP_DIRECT	GO:0031532~actin cytoskeleton reorganization	4	1.03093	0.0831537	MINK1, RICTOR, CDC42BPA, EZR	358	52	18082	3.88526	1	0.957392	0.947503
GOTERM_BP_DIRECT	GO:0097150~neuronal stem cell population maintenance	3	0.773196	0.0866077	ASPM, HOOK3, FOXO1	358	25	18082	6.06101	1	0.976617	0.96653
GOTERM_BP_DIRECT	GO:0007585~respiratory gaseous exchange	3	0.773196	0.0866077	NDST1, PBX3, MAPK8IP3	358	25	18082	6.06101	1	0.976617	0.96653
GOTERM_BP_DIRECT	GO:0034612~response to tumor necrosis factor	3	0.773196	0.0866077	YTHDC2, ADAM10, JAK2	358	25	18082	6.06101	1	0.976617	0.96653
GOTERM_BP_DIRECT	GO:0060021~palate development	5	1.28866	0.0875435	SMAD2, PLEKHA1, TIPARP, BMPR1A, LRP6	358	85	18082	2.97108	1	0.976617	0.96653
GOTERM_BP_DIRECT	GO:0050768~negative regulation of neurogenesis	3	0.773196	0.0926439	REST, HOOK3, BMPR1A	358	26	18082	5.82789	1	0.976617	0.96653
GOTERM_BP_DIRECT	GO:0048675~axon extension	3	0.773196	0.0926439	USP9X, RAPH1, ULK1	358	26	18082	5.82789	1	0.976617	0.96653
GOTERM_BP_DIRECT	GO:0002052~positive regulation of neuroblast proliferation	3	0.773196	0.0926439	ASPM, CTNNB1, HIF1A	358	26	18082	5.82789	1	0.976617	0.96653
GOTERM_BP_DIRECT	GO:0009954~proximal/distal pattern formation	3	0.773196	0.0926439	CHSY1, APC, CTNNB1	358	26	18082	5.82789	1	0.976617	0.96653
GOTERM_BP_DIRECT	GO:0006658~phosphatidylserine metabolic process	2	0.515464	0.0949052	SERINC1, SERINC5	358	5	18082	20.2034	1	0.976617	0.96653
GOTERM_BP_DIRECT	GO:1904261~positive regulation of basement membrane assembly involved in embryonic body morphogenesis	2	0.515464	0.0949052	DAG1, CLASP2	358	5	18082	20.2034	1	0.976617	0.96653
GOTERM_BP_DIRECT	GO:0034315~regulation of Arp2/3 complex-mediated actin nucleation	2	0.515464	0.0949052	ARFIP1, AP1AR	358	5	18082	20.2034	1	0.976617	0.96653
GOTERM_BP_DIRECT	GO:0001922~B-1 B cell homeostasis	2	0.515464	0.0949052	AHR, HIF1A	358	5	18082	20.2034	1	0.976617	0.96653
GOTERM_BP_DIRECT	GO:0051653~spindle localization	2	0.515464	0.0949052	ASPM, WASL	358	5	18082	20.2034	1	0.976617	0.96653
GOTERM_BP_DIRECT	GO:0060841~venous blood vessel development	2	0.515464	0.0949052	BMPR2, AHR	358	5	18082	20.2034	1	0.976617	0.96653
GOTERM_BP_DIRECT	GO:0043045~DNA methylation involved in embryo development	2	0.515464	0.0949052	DNMT1, DNMT3A	358	5	18082	20.2034	1	0.976617	0.96653
GOTERM_BP_DIRECT	GO:0010424~DNA methylation on cytosine within a CG sequence	2	0.515464	0.0949052	DNMT1, DNMT3A	358	5	18082	20.2034	1	0.976617	0.96653
GOTERM_BP_DIRECT	GO:0003211~cardiac ventricle formation	2	0.515464	0.0949052	SOX11, SOX4	358	5	18082	20.2034	1	0.976617	0.96653
GOTERM_BP_DIRECT	GO:0061419~positive regulation of transcription from RNA polymerase II promoter in response to hypoxia	2	0.515464	0.0949052	RBPJ, HIF1A	358	5	18082	20.2034	1	0.976617	0.96653
GOTERM_BP_DIRECT	GO:0006537~glutamate biosynthetic process	2	0.515464	0.0949052	GLUD1, GLS	358	5	18082	20.2034	1	0.976617	0.96653
GOTERM_BP_DIRECT	GO:0051660~establishment of centrosome localization	2	0.515464	0.0949052	DLG1, EZR	358	5	18082	20.2034	1	0.976617	0.96653
GOTERM_BP_DIRECT	GO:0032869~cellular response to insulin stimulus	5	1.28866	0.0964394	C2CD5, CPEB1, TSC2, MYO5A, FOXO1	358	88	18082	2.86979	1	0.976617	0.96653
GOTERM_BP_DIRECT	GO:0030178~negative regulation of Wnt signaling pathway	4	1.03093	0.0986134	APC, CHD8, TSC2, LRP6	358	56	18082	3.60774	1	0.976617	0.96653
GOTERM_BP_DIRECT	GO:1901216~positive regulation of neuron death	3	0.773196	0.0987981	ATM, TRP53BP2, SSH1	358	27	18082	5.61204	1	0.976617	0.96653
GOTERM_BP_DIRECT	GO:0007274~neuromuscular synaptic transmission	3	0.773196	0.0987981	FCHSD2, STXBP1, KIF1B	358	27	18082	5.61204	1	0.976617	0.96653
GOTERM_BP_DIRECT	GO:0070830~bicellular tight junction assembly	3	0.773196	0.0987981	DLG1, PTPN13, MPP7	358	27	18082	5.61204	1	0.976617	0.96653
GOTERM_BP_DIRECT	GO:0008585~female gonad development	3	0.773196	0.0987981	PLEKHA1, TIPARP, ATM	358	27	18082	5.61204	1	0.976617	0.96653
GOTERM_BP_DIRECT	GO:0006493~protein O-linked glycosylation	3	0.773196	0.0987981	GALNT1, TET3, TRAK2	358	27	18082	5.61204	1	0.976617	0.96653
GOTERM_BP_DIRECT	GO:0007163~establishment or maintenance of cell polarity	3	0.773196	0.0987981	MACF1, APC, CLASP2	358	27	18082	5.61204	1	0.976617	0.96653
GOTERM_BP_DIRECT	GO:0034198~cellular response to amino acid starvation	3	0.773196	0.0987981	EIF2AK3, ULK1, EIF2AK4	358	27	18082	5.61204	1	0.976617	0.96653
GOTERM_BP_DIRECT	GO:0007067~mitotic nuclear division	10	2.57732	0.0989459	ASPM, STAG1, TADA2A, USP9X, TIMELESS, PDS5B, WASL, MAP9, CLASP2, CD2AP	358	277	18082	1.82341	1	0.976617	0.96653
GOTERM_BP_DIRECT	GO:0001764~neuron migration	6	1.54639	0.0992998	TOP2B, ASPM, USP9X, CTNNB1, RAPGEF2, NEO1	358	124	18082	2.44395	1	0.976617	0.96653
GOTERM_BP_DIRECT	GO:0060070~canonical Wnt signaling pathway	5	1.28866	0.0994957	APC, CHD8, CTNNB1, SOX4, LRP6	358	89	18082	2.83755	1	0.976617	0.96653

## Sheet: cluster2
Category	Term	Count	%	PValue	Genes	List Total	Pop Hits	Pop Total	Fold Enrichment	Bonferroni	Benjamini	FDR
GOTERM_BP_DIRECT	GO:0006351~transcription, DNA-templated	16	21.3333	0.00143691	DIDO1, NCOA2, GMEB1, PAXIP1, ATAD2, ZC3H8, TCF20, ZFP629, RNF2, PIAS1, CTCFL, GPBP1, CPNE1, PAXBP1, BEND6, NFE2L2	63	1885	18082	2.43621	0.467312	0.407033	0.407033
GOTERM_BP_DIRECT	GO:0043087~regulation of GTPase activity	4	5.33333	0.0018586	TIAM1, ALS2, DAB2IP, EVI5	63	71	18082	16.1699	0.557282	0.407033	0.407033
GOTERM_BP_DIRECT	GO:0010976~positive regulation of neuron projection development	4	5.33333	0.01185	TIAM1, TENM3, DAB2IP, NFE2L2	63	138	18082	8.3193	0.9946	1	1
GOTERM_BP_DIRECT	GO:0038026~reelin-mediated signaling pathway	2	2.66667	0.013646	DAB2IP, LRP8	63	4	18082	143.508	0.997566	1	1
GOTERM_BP_DIRECT	GO:0006355~regulation of transcription, DNA-templated	15	20	0.0202834	NCOA2, GMEB1, PAXIP1, ATAD2, ZC3H8, TCF20, ZFP629, RNF2, PIAS1, CTCFL, GPBP1, CPNE1, PAXBP1, BEND6, NFE2L2	63	2279	18082	1.88909	0.999874	1	1
GOTERM_BP_DIRECT	GO:0040008~regulation of growth	3	4	0.0234231	HEPACAM, DAB2IP, TMEM8B	63	69	18082	12.479	0.999969	1	1
GOTERM_BP_DIRECT	GO:0006281~DNA repair	5	6.66667	0.0235794	GEN1, PAXIP1, REV3L, POLI, SMC3	63	318	18082	4.51283	0.999971	1	1
GOTERM_BP_DIRECT	GO:0019985~translesion synthesis	2	2.66667	0.0370871	REV3L, POLI	63	11	18082	52.1847	1	1	1
GOTERM_BP_DIRECT	GO:0000122~negative regulation of transcription from RNA polymerase II promoter	7	9.33333	0.0383082	NCOA2, DAB2IP, DDX20, ZC3H8, LRP8, RNF2, PIAS1	63	729	18082	2.75598	1	1	1
GOTERM_BP_DIRECT	GO:0021819~layer formation in cerebral cortex	2	2.66667	0.0469647	DAB2IP, LRP8	63	14	18082	41.0023	1	1	1
GOTERM_BP_DIRECT	GO:0045944~positive regulation of transcription from RNA polymerase II promoter	8	10.6667	0.0531138	NCOA2, GMEB1, ATAD2, DAB2IP, TCF20, PAXBP1, CTCFL, NFE2L2	63	995	18082	2.30767	1	1	1
GOTERM_BP_DIRECT	GO:0006974~cellular response to DNA damage stimulus	5	6.66667	0.0558694	GEN1, PAXIP1, REV3L, POLI, SMC3	63	420	18082	3.41686	1	1	1
GOTERM_BP_DIRECT	GO:0043122~regulation of I-kappaB kinase/NF-kappaB signaling	2	2.66667	0.0567426	CPNE1, DAB2IP	63	17	18082	33.7666	1	1	1
GOTERM_BP_DIRECT	GO:0016601~Rac protein signal transduction	2	2.66667	0.0632063	TIAM1, ALS2	63	19	18082	30.2122	1	1	1
GOTERM_BP_DIRECT	GO:1900006~positive regulation of dendrite development	2	2.66667	0.0632063	DAB2IP, LRP8	63	19	18082	30.2122	1	1	1
GOTERM_BP_DIRECT	GO:0061003~positive regulation of dendritic spine morphogenesis	2	2.66667	0.0664218	TIAM1, LRP8	63	20	18082	28.7016	1	1	1
GOTERM_BP_DIRECT	GO:0042384~cilium assembly	3	4	0.0723991	CEP83, TRIM59, RPGRIP1L	63	129	18082	6.67479	1	1	1
GOTERM_BP_DIRECT	GO:1990138~neuron projection extension	2	2.66667	0.0791754	TIAM1, CPNE1	63	24	18082	23.918	1	1	1
GOTERM_BP_DIRECT	GO:0046580~negative regulation of Ras protein signal transduction	2	2.66667	0.082337	DAB2IP, RASAL2	63	25	18082	22.9613	1	1	1
GOTERM_BP_DIRECT	GO:0043547~positive regulation of GTPase activity	3	4	0.0895052	DENND1B, ALS2, ELMOD2	63	146	18082	5.89759	1	1	1
GOTERM_BP_DIRECT	GO:0035249~synaptic transmission, glutamatergic	2	2.66667	0.0948767	UNC13B, ALS2	63	29	18082	19.7942	1	1	1
GOTERM_BP_DIRECT	GO:0006397~mRNA processing	4	5.33333	0.0984509	PRPF18, PPP4R2, PAPOLA, DDX20	63	322	18082	3.56541	1	1	1

## Sheet: cluster3
Category	Term	Count	%	PValue	Genes	List Total	Pop Hits	Pop Total	Fold Enrichment	Bonferroni	Benjamini	FDR
GOTERM_BP_DIRECT	GO:0007409~axonogenesis	4	4.5977	0.0107339	FLOT1, STXBP5, MYH10, SNAP91	78	107	18082	8.66619	0.992469	1	1
GOTERM_BP_DIRECT	GO:0090002~establishment of protein localization to plasma membrane	3	3.44828	0.0144383	RDX, FLOT1, MPP5	78	43	18082	16.1735	0.998624	1	1
GOTERM_BP_DIRECT	GO:0006457~protein folding	4	4.5977	0.0173288	PDIA3, DNAJA1, ST13, CANX	78	128	18082	7.24439	0.999636	1	1
GOTERM_BP_DIRECT	GO:0008380~RNA splicing	5	5.74713	0.0195253	DHX15, ACIN1, PRPF40A, SUGP2, SRPK1	78	241	18082	4.80955	0.999868	1	1
GOTERM_BP_DIRECT	GO:0017196~N-terminal peptidyl-methionine acetylation	2	2.29885	0.0252833	NAA30, NAA15	78	6	18082	77.2735	0.999991	1	1
GOTERM_BP_DIRECT	GO:0050885~neuromuscular process controlling balance	3	3.44828	0.0253707	NBN, MYH10, PAFAH1B1	78	58	18082	11.9907	0.999991	1	1
GOTERM_BP_DIRECT	GO:0006474~N-terminal protein amino acid acetylation	2	2.29885	0.03357	NAA30, NAA15	78	8	18082	57.9551	1	1	1
GOTERM_BP_DIRECT	GO:0006268~DNA unwinding involved in DNA replication	2	2.29885	0.0417872	PURB, PURA	78	10	18082	46.3641	1	1	1
GOTERM_BP_DIRECT	GO:0045176~apical protein localization	2	2.29885	0.0458699	NCKAP1, RDX	78	11	18082	42.1492	1	1	1
GOTERM_BP_DIRECT	GO:0007097~nuclear migration	2	2.29885	0.0458699	MYH10, PAFAH1B1	78	11	18082	42.1492	1	1	1
GOTERM_BP_DIRECT	GO:0030154~cell differentiation	8	9.1954	0.0480753	PURB, PURA, NUS1, CAND1, NAA15, UTP14B, PAFAH1B1, SRPK1	78	780	18082	2.37765	1	1	1
GOTERM_BP_DIRECT	GO:0006397~mRNA processing	5	5.74713	0.0485565	DHX15, ACIN1, PRPF40A, SUGP2, SRPK1	78	322	18082	3.5997	1	1	1
GOTERM_BP_DIRECT	GO:0051223~regulation of protein transport	2	2.29885	0.0499354	DNAJA1, SNAP91	78	12	18082	38.6368	1	1	1
GOTERM_BP_DIRECT	GO:0006351~transcription, DNA-templated	14	16.092	0.0542412	RNF10, GTF2A1, CBX3, ZFP329, ZBTB44, PURB, PURA, CNOT7, ZKSCAN2, NAA15, LPIN2, GABPA, ZSCAN18, EZH2	78	1885	18082	1.72174	1	1	1
GOTERM_BP_DIRECT	GO:0030335~positive regulation of cell migration	4	4.5977	0.0557374	SPAG9, ARHGEF39, RDX, CBLL1	78	203	18082	4.56789	1	1	1
GOTERM_BP_DIRECT	GO:0008283~cell proliferation	4	4.5977	0.0675428	PURB, PURA, NBN, MYH10	78	220	18082	4.21492	1	1	1
GOTERM_BP_DIRECT	GO:0016567~protein ubiquitination	5	5.74713	0.068621	CAND1, CUL5, TRAF5, DCAF5, CBLL1	78	362	18082	3.20194	1	1	1
GOTERM_BP_DIRECT	GO:0048026~positive regulation of mRNA splicing, via spliceosome	2	2.29885	0.0739719	SNRNP70, RNF219	78	18	18082	25.7578	1	1	1
GOTERM_BP_DIRECT	GO:0045022~early endosome to late endosome transport	2	2.29885	0.0779192	FAM160A2, KIF16B	78	19	18082	24.4022	1	1	1
GOTERM_BP_DIRECT	GO:0071539~protein localization to centrosome	2	2.29885	0.0818499	NEDD1, CCDC14	78	20	18082	23.1821	1	1	1
GOTERM_BP_DIRECT	GO:0000398~mRNA splicing, via spliceosome	3	3.44828	0.0824743	SNRNP70, DHX15, PRPF40A	78	112	18082	6.20948	1	1	1
GOTERM_BP_DIRECT	GO:0006915~apoptotic process	6	6.89655	0.0956492	AIMP1, PURB, RTN3, PURA, TRAF5, ACIN1	78	570	18082	2.44022	1	1	1

## Sheet: cluster4
Category	Term	Count	%	PValue	Genes	List Total	Pop Hits	Pop Total	Fold Enrichment	Bonferroni	Benjamini	FDR
GOTERM_BP_DIRECT	GO:0006397~mRNA processing	10	6.36943	0.000569061	SART1, KHDRBS1, ALKBH5, USP49, THRAP3, HNRNPA2B1, CDK12, GRSF1, PHRF1, CDC40	132	322	18082	4.25419	0.35303	0.435331	0.435331
GOTERM_BP_DIRECT	GO:0006351~transcription, DNA-templated	26	16.5605	0.00204654	ZFP446, KHDRBS1, NR2C2, IKZF2, CHD1, YY1, MBTD1, NPAT, HIVEP1, CIC, SCAI, ZBTB18, KDM2A, NCOA3, ASH1L, CBFA2T2, SMAD5, SIRT1, CDK8, ZZZ3, THRAP3, SP3, RFX5, HNRNPD, PKN2, CGGBP1	132	1885	18082	1.88945	0.791374	0.782803	0.782803
GOTERM_BP_DIRECT	GO:0048255~mRNA stabilization	3	1.91083	0.00821671	THRAP3, HNRNPD, RBM46	132	19	18082	21.6292	0.998185	1	1
GOTERM_BP_DIRECT	GO:0016569~covalent chromatin modification	7	4.4586	0.0130027	MBTD1, USP49, KDM2A, UBN1, ASH1L, DEK, CHD1	132	266	18082	3.60486	0.999955	1	1
GOTERM_BP_DIRECT	GO:0046580~negative regulation of Ras protein signal transduction	3	1.91083	0.0140131	RASA1, RASA2, NF1	132	25	18082	16.4382	0.99998	1	1
GOTERM_BP_DIRECT	GO:0043087~regulation of GTPase activity	4	2.54777	0.0148478	RASA2, NF1, GAPVD1, NGEF	132	71	18082	7.71746	0.999989	1	1
GOTERM_BP_DIRECT	GO:0042787~protein ubiquitination involved in ubiquitin-dependent protein catabolic process	5	3.18471	0.0163971	HECTD2, SPOPL, BFAR, FBXL14, RNF111	132	134	18082	5.11137	0.999997	1	1
GOTERM_BP_DIRECT	GO:0071479~cellular response to ionizing radiation	3	1.91083	0.0211165	BLM, FIGNL1, SIRT1	132	31	18082	13.2566	1	1	1
GOTERM_BP_DIRECT	GO:0006355~regulation of transcription, DNA-templated	26	16.5605	0.0216756	KHDRBS1, PRDM15, NR2C2, IKZF2, CHD1, YY1, MBTD1, NPAT, HIVEP1, CIC, SCAI, ZBTB18, KDM2A, NCOA3, ASH1L, CBFA2T2, SMAD5, SIRT1, CDK8, ZZZ3, THRAP3, SP3, RFX5, HNRNPD, PKN2, CGGBP1	132	2279	18082	1.56279	1	1	1
GOTERM_BP_DIRECT	GO:0043547~positive regulation of GTPase activity	5	3.18471	0.0217204	RIC1, RASA1, NF1, PKP4, SRGAP2	132	146	18082	4.69126	1	1	1
GOTERM_BP_DIRECT	GO:0051276~chromosome organization	3	1.91083	0.0308953	YY1, BLM, RAD50	132	38	18082	10.8146	1	1	1
GOTERM_BP_DIRECT	GO:0008380~RNA splicing	6	3.82166	0.0310673	SART1, USP49, THRAP3, HNRNPA2B1, CDK12, CDC40	132	241	18082	3.41041	1	1	1
GOTERM_BP_DIRECT	GO:0016310~phosphorylation	10	6.36943	0.0340527	STK31, CDK8, YES1, SLK, PEAK1, MAST2, PKN2, PIK3CB, CDK12, N4BP2	132	612	18082	2.23831	1	1	1
GOTERM_BP_DIRECT	GO:0007049~cell cycle	10	6.36943	0.0346592	MDC1, KHDRBS1, NPAT, RAD50, PAPD7, TPR, HJURP, BIRC6, PKN2, SKA2	132	614	18082	2.23102	1	1	1
GOTERM_BP_DIRECT	GO:0000122~negative regulation of transcription from RNA polymerase II promoter	11	7.00637	0.0392498	ZBTB18, YY1, RFX5, HNRNPA2B1, TPR, HIVEP1, FNIP1, CIC, CBFA2T2, SIRT1, CGGBP1	132	729	18082	2.06699	1	1	1
GOTERM_BP_DIRECT	GO:0006325~chromatin organization	3	1.91083	0.0404275	CDAN1, UBN1, SIRT1	132	44	18082	9.33988	1	1	1
GOTERM_BP_DIRECT	GO:0031053~primary miRNA processing	2	1.27389	0.0426947	HNRNPA2B1, DGCR8	132	6	18082	45.6616	1	1	1
GOTERM_BP_DIRECT	GO:0000398~mRNA splicing, via spliceosome	4	2.54777	0.0479049	SART1, USP49, HNRNPA2B1, CDC40	132	112	18082	4.89232	1	1	1
GOTERM_BP_DIRECT	GO:0021549~cerebellum development	3	1.91083	0.0509112	ZBTB18, HNRNPD, NR2C2	132	50	18082	8.21909	1	1	1
GOTERM_BP_DIRECT	GO:0006468~protein phosphorylation	9	5.73248	0.058352	STK31, CDK8, YES1, SLK, PEAK1, MAST2, PKN2, CDK12, SMAD5	132	576	18082	2.14039	1	1	1
GOTERM_BP_DIRECT	GO:0016233~telomere capping	2	1.27389	0.0633587	RAD50, HNRNPA2B1	132	9	18082	30.4411	1	1	1
GOTERM_BP_DIRECT	GO:0001952~regulation of cell-matrix adhesion	2	1.27389	0.0768881	NF1, PIK3CB	132	11	18082	24.9063	1	1	1
GOTERM_BP_DIRECT	GO:0072091~regulation of stem cell proliferation	2	1.27389	0.0768881	NCOA3, DGCR8	132	11	18082	24.9063	1	1	1
GOTERM_BP_DIRECT	GO:0000724~double-strand break repair via homologous recombination	3	1.91083	0.0871308	YY1, BLM, RAD50	132	68	18082	6.04345	1	1	1
GOTERM_BP_DIRECT	GO:0043161~proteasome-mediated ubiquitin-dependent protein catabolic process	4	2.54777	0.0940589	SPOPL, BFAR, SIRT1, RNF111	132	149	18082	3.67745	1	1	1
GOTERM_BP_DIRECT	GO:2000737~negative regulation of stem cell differentiation	2	1.27389	0.0968194	NCOA3, CDK12	132	14	18082	19.5693	1	1	1

## Sheet: cluster5
Category	Term	Count	%	PValue	Genes	List Total	Pop Hits	Pop Total	Fold Enrichment	Bonferroni	Benjamini	FDR
GOTERM_BP_DIRECT	GO:0045736~negative regulation of cyclin-dependent protein serine/threonine kinase activity	3	4.41176	0.00239657	LATS1, LATS2, TNFAIP3	61	22	18082	40.4218	0.679329	0.675749	0.675749
GOTERM_BP_DIRECT	GO:0071108~protein K48-linked deubiquitination	3	4.41176	0.00285126	OTUD4, ATXN3, TNFAIP3	61	24	18082	37.0533	0.741647	0.675749	0.675749
GOTERM_BP_DIRECT	GO:0090090~negative regulation of canonical Wnt signaling pathway	4	5.88235	0.00472426	LATS1, ZNRF3, LATS2, ANKRD6	61	102	18082	11.6246	0.89403	0.746432	0.746432
GOTERM_BP_DIRECT	GO:0018105~peptidyl-serine phosphorylation	4	5.88235	0.0098101	LATS1, LATS2, PDPK1, TGFBR1	61	133	18082	8.91507	0.990655	0.874823	0.874823
GOTERM_BP_DIRECT	GO:0001828~inner cell mass cellular morphogenesis	2	2.94118	0.0099222	LATS1, LATS2	61	3	18082	197.617	0.991144	0.874823	0.874823
GOTERM_BP_DIRECT	GO:0070936~protein K48-linked ubiquitination	3	4.41176	0.0110737	RNF146, ZNRF1, TNFAIP3	61	48	18082	18.5266	0.994898	0.874823	0.874823
GOTERM_BP_DIRECT	GO:0001827~inner cell mass cell fate commitment	2	2.94118	0.013208	LATS1, LATS2	61	4	18082	148.213	0.998168	0.894373	0.894373
GOTERM_BP_DIRECT	GO:0010468~regulation of gene expression	5	7.35294	0.0190821	KDM6B, MKL2, SORT1, IREB2, TGFBR1	61	308	18082	4.81211	0.999892	1	1
GOTERM_BP_DIRECT	GO:0046620~regulation of organ growth	2	2.94118	0.0326991	LATS1, LATS2	61	10	18082	59.2852	1	1	1
GOTERM_BP_DIRECT	GO:0016055~Wnt signaling pathway	4	5.88235	0.0337637	RNF146, ZNRF3, KREMEN1, TMEM198	61	213	18082	5.56669	1	1	1
GOTERM_BP_DIRECT	GO:0050771~negative regulation of axonogenesis	2	2.94118	0.0359106	SYNGAP1, RUFY3	61	11	18082	53.8957	1	1	1
GOTERM_BP_DIRECT	GO:0045893~positive regulation of transcription, DNA-templated	6	8.82353	0.0419524	HDAC4, MKL2, ZFP516, TASP1, RFX3, TGFBR1	61	576	18082	3.08777	1	1	1
GOTERM_BP_DIRECT	GO:0070932~histone H3 deacetylation	2	2.94118	0.0423021	HDAC4, ATXN3	61	13	18082	45.604	1	1	1
GOTERM_BP_DIRECT	GO:0016310~phosphorylation	6	8.82353	0.0520166	LATS1, LATS2, PDPK1, AK4, MAP3K14, TGFBR1	61	612	18082	2.90614	1	1	1
GOTERM_BP_DIRECT	GO:0043393~regulation of protein binding	2	2.94118	0.0674543	HDAC4, TGFBR1	61	21	18082	28.2311	1	1	1
GOTERM_BP_DIRECT	GO:0035329~hippo signaling	2	2.94118	0.0705523	LATS1, LATS2	61	22	18082	26.9478	1	1	1
GOTERM_BP_DIRECT	GO:0070536~protein K63-linked deubiquitination	2	2.94118	0.0736402	ATXN3, TNFAIP3	61	23	18082	25.7762	1	1	1
GOTERM_BP_DIRECT	GO:0001701~in utero embryonic development	4	5.88235	0.0770104	MKL2, RDH10, SLC30A1, TGFBR1	61	299	18082	3.96557	1	1	1
GOTERM_BP_DIRECT	GO:0009755~hormone-mediated signaling pathway	2	2.94118	0.0797857	LATS1, LATS2	61	25	18082	23.7141	1	1	1
GOTERM_BP_DIRECT	GO:0006281~DNA repair	4	5.88235	0.0887829	ERCC6L2, JMY, NABP1, TRP53BP1	61	318	18082	3.72863	1	1	1
GOTERM_BP_DIRECT	GO:0006351~transcription, DNA-templated	11	16.1765	0.0904333	HDAC4, MKL2, ATXN3, ZFP516, PDPK1, EAF1, UBP1, BBX, RFX3, TRP53BP1, AFF4	61	1885	18082	1.72981	1	1	1
GOTERM_BP_DIRECT	GO:0006511~ubiquitin-dependent protein catabolic process	3	4.41176	0.0926602	ATXN3, RNF11, ZNRF3	61	154	18082	5.77454	1	1	1
GOTERM_BP_DIRECT	GO:0043524~negative regulation of neuron apoptotic process	3	4.41176	0.0988155	SYNGAP1, PDPK1, UBE2V2	61	160	18082	5.55799	1	1	1
GOTERM_BP_DIRECT	GO:0043065~positive regulation of apoptotic process	4	5.88235	0.0999224	LATS1, LATS2, DUSP1, JMY	61	335	18082	3.53942	1	1	1

## Sheet: cluster6
Category	Term	Count	%	PValue	Genes	List Total	Pop Hits	Pop Total	Fold Enrichment	Bonferroni	Benjamini	FDR
GOTERM_BP_DIRECT	GO:0016569~covalent chromatin modification	7	11.6667	0.000151767	RB1, AEBP2, KANSL1, CARM1, CHD7, VPRBP, BMI1	56	266	18082	8.49718	0.0685682	0.0710269	0.0710269
GOTERM_BP_DIRECT	GO:0000122~negative regulation of transcription from RNA polymerase II promoter	9	15	0.00152826	NCOR2, RB1, TCF7L2, AEBP2, NFX1, VPRBP, SIK1, BMI1, CPEB3	56	729	18082	3.98633	0.511186	0.357613	0.357613
GOTERM_BP_DIRECT	GO:0045347~negative regulation of MHC class II biosynthetic process	2	3.33333	0.0121124	NFX1, MARCH8	56	4	18082	161.446	0.996665	1	1
GOTERM_BP_DIRECT	GO:0016055~Wnt signaling pathway	4	6.66667	0.0270059	TCF7L2, GRK5, NPHP3, STRN	56	213	18082	6.06372	0.999997	1	1
GOTERM_BP_DIRECT	GO:0090090~negative regulation of canonical Wnt signaling pathway	3	5	0.0385565	TCF7L2, NPHP3, TMEM64	56	102	18082	9.49685	1	1	1
GOTERM_BP_DIRECT	GO:0001501~skeletal system development	3	5	0.0420445	IMPAD1, CHD7, BMI1	56	107	18082	9.05307	1	1	1
GOTERM_BP_DIRECT	GO:0007626~locomotory behavior	3	5	0.042756	CHD7, ELAVL4, STRN	56	108	18082	8.96925	1	1	1
GOTERM_BP_DIRECT	GO:0051726~regulation of cell cycle	3	5	0.0456466	RB1, GRK5, SKP2	56	112	18082	8.64892	1	1	1
GOTERM_BP_DIRECT	GO:0006351~transcription, DNA-templated	11	18.3333	0.0559203	NCOR2, RB1, TCF7L2, AEBP2, NFX1, CARM1, CHD7, VPRBP, MIER1, NCOA7, BMI1	56	1885	18082	1.88426	1	1	1
GOTERM_BP_DIRECT	GO:0030182~neuron differentiation	3	5	0.0570971	RB1, ELAVL4, PAPD4	56	127	18082	7.62739	1	1	1
GOTERM_BP_DIRECT	GO:0042593~glucose homeostasis	3	5	0.0619307	NCOR2, TCF7L2, SLC16A1	56	133	18082	7.2833	1	1	1
GOTERM_BP_DIRECT	GO:0006355~regulation of transcription, DNA-templated	12	20	0.0792023	NCOR2, RB1, TCF7L2, ZFHX2, AEBP2, NFX1, CARM1, CHD7, VPRBP, MIER1, NCOA7, BMI1	56	2279	18082	1.70018	1	1	1
GOTERM_BP_DIRECT	GO:0051297~centrosome organization	2	3.33333	0.092958	SLC16A1, CKAP5	56	32	18082	20.1808	1	1	1
