# Supplementary material for: Meiosis-specific ZFP541 repressor complex promotes developmental progression of meiotic prophase towards completion during mouse spermatogenesis
Source: Nat Commun. 2021 Jun 1;12:3184. doi: 10.1038/s41467-021-23378-4 (PMC8169937; doi:10.1038/s41467-021-23378-4)
Supplement: Supplementary file 9 — Supplementary Data 5 [file 41467_2021_23378_MOESM9_ESM.xlsx]

## Sheet: Table S6
Supplementary Data 5	Primers and oligos used in this study
Zfp541-F1	5’-AGCTAGCTGCCAGCGAGGGCTCTTC-3’	genotyping
Zfp541-F2	5’-AACGTAGGAAGCAGATTTCAGGCGG-3’	genotyping
Zfp541-R1	5’-TCCCTCAGCTGGGCCATCCAAGTCC-3’	genotyping
Zfp541-R2	5’-GGTTGAGTGTGTCACTGCAGTTGAG-3’	genotyping
Zfp541-R3	5’-GAGGCAGCAGAAGGGAGGTAGGATG-3’	genotyping
Kctd19-F1	5’-AGGCAGCACTCTTCTCTGTGGGACAG-3’	genotyping
Kctd19-F2	5’-GGCAAGCAGAGGCCCAAGGACAGAG-3’	genotyping
Kctd19-R1	5’-TTTCCCATGCCACCTGTGCCTTTCC-3’	genotyping
Kctd19-R2	5’-TGCCCGTGACGGTACCTGTGAAGGC-3’	genotyping
Rec8_5arm_F1	5’-GGAGCTCTTCAGAACCCCAACTCTC-3’	genotyping
KI96ES-19814R-HA	5’-GGGCACGTCGTAGGGGTATCCCTTG -3’	genotyping
Rec8-Left2-F	5’-TGAGCAAGTTCATTAAACCATATCCTG -3’	genotyping
Rec8-Rightarm-R	5’-CTCTTGAAGCTGACATCTTTGGTTAC -3’	genotyping
Gapdh_F	5’-TTCACCACCATGGAGAAGGC-3’	RT-PCR
Gapdh_R	5’-GGCATGGACTGTGGTCATGA-3’	RT-PCR
Gapdh_F2(Gapdh5599)	5’-ACCACAGTCCATGCCATCAC-3’	RT-qPCR
Gapdh_R2(Gapdh5600)	5’-TCCACCACCCTGTTGCTGTA-3’	RT-qPCR
Zfp541_rtF2	5’-CTGTTACTCAGAGGACCCCAGAAG-3’	RT-qPCR
Zfp541_rtR1	5’-ATCTTTAACTCAGGAGTTGGACGG-3’	RT-qPCR
KCTD19_rtL1	5’-GAAGACAATCTGCTGTGGCTG-3’	RT-qPCR
KCTD19_rtR1	5’-GGGAACAGCCACCCATATTCA-3’	RT-qPCR
Zfp541 ssODN	5’-GAACGAATTCACCTTCTAGCCAAAAACGACCAAAGAAACAGTatttatttACTGTATGGCTCCATGGCTTTCCACTGCCAGGTCCTGGCT-3’	genome editing
synthetic crRNA targeting sequence: Zfp541 exon 1	5’-CATGGAGCCATACAGTCTT-3’	genome editing
synthetic crRNA targeting sequence: 3’-neighboring region of the Zfp541 intron 13	5’-ACGACCAAAGAAACAGTGCT-3’	genome editing
Kctd19 ssODN	5’-ACCCTAGATGATTGGCCTCTTGGTGGCACCTCTGCCTCCC tttatttattcaGCTTGCTGATACACTTCCATGTCCGCCAGTAGTTCAGGGATGCT-3’	genome editing
synthetic crRNA targeting sequence: Kctd19 exon 3	5’-GAAGTGTATCAGCAAGCCCT-3’	genome editing
synthetic crRNA targeting sequence: 3’-neighboring region of the Kctd19 intron 12	5’-AAGAGGCCAATCATCTAGGG-3’	genome editing
