# Supplementary material for: Meiosis-specific ZFP541 repressor complex promotes developmental progression of meiotic prophase towards completion during mouse spermatogenesis
Source: Nat Commun. 2021 Jun 1;12:3184. doi: 10.1038/s41467-021-23378-4 (PMC8169937; doi:10.1038/s41467-021-23378-4)
Supplement: Supplementary file 10 — Source Data [file 41467_2021_23378_MOESM10_ESM.xlsx]

## Sheet: Fig1b
	RT-qPCR analysis
	Target ID	Target Name	Sample ID	Sample Name	Filter	Ct Avg.(CP)	dCt Zfp541/Gapdh	ddCt	2^-(Target-p19)	Average ddCT	STDEV ddCT		ttest
	1	ZFP541	2	WT P10 #1	FAM	26.06	6.16	0	1	0.913531	0.10198
	1	ZFP541	3	WT P10 #2	FAM	26.34	6.48	0.32	0.80107
	1	ZFP541	4	WT P10 #3	FAM	26.29	6.25	0.09	0.939523
	1	ZFP541	5	WT P8-#1	FAM	27.96	8.5	2.34	0.19751	0.198515	0.0408075	P8 vs P10	0.000352597
	1	ZFP541	6	WT P8-#2	FAM	27.88	8.22	2.06	0.239816
	1	ZFP541	7	WT P8#3	FAM	28.38	8.82	2.66	0.15822
	1	ZFP541	8	Stra8KO #1	FAM	26.23	6.22	0.06	0.959264	1.05429	0.199395	Stra8 vs P10	0.337521
	1	ZFP541	9	Stra8KO #2	FAM	26.43	6.28	0.12	0.920188
	1	ZFP541	10	Stra8KO #3	FAM	25.45	5.8	-0.36	1.28343
	1	ZFP541	12	Meiosin KO #1	FAM	27.57	8.14	1.98	0.25349	0.323495	0.060677	Meiosin vs P10	0.000999177
	1	ZFP541	15	Meiosin KO #2	FAM	27.02	7.65	1.49	0.356013
	1	ZFP541	16	Meiosin KO #3	FAM	26.92	7.63	1.47	0.360982
	Target ID	Target Name	Sample ID	Sample Name	Filter	Ct Avg.(CP)				Average ddCt		Average ddCt /WT	STDEV ddCt
	2	Gapdh	2	WT P10 #1	FAM	19.9			WT P8	0.198515	WT P8	0.217306	0.0408075
	2	Gapdh	3	WT P10 #2	FAM	19.86			WT P10	0.913531	WT P10	1	0.10198
	2	Gapdh	4	WT P10 #3	FAM	20.04			Meiosin KO	0.323495	Meiosin KO	0.354115	0.060677
	2	Gapdh	5	WT P8-#1	FAM	19.46			Stra8 KO	1.05429	Stra8 KO	1.15409	0.199395
	2	Gapdh	6	WT P8-#2	FAM	19.66
	2	Gapdh	7	WT P8#3	FAM	19.56
	2	Gapdh	8	Stra8KO #1	FAM	20.01
	2	Gapdh	9	Stra8KO #2	FAM	20.15
	2	Gapdh	10	Stra8KO #3	FAM	19.65
	2	Gapdh	12	Meiosin KO #1	FAM	19.43
	2	Gapdh	15	Meiosin KO #2	FAM	19.37
	2	Gapdh	16	Meiosin KO #3	FAM	19.29

## Sheet: Fig1d
RT-qPCR analysis
female										male
Sample Name	GAPDH Ct(CP)	ZFP541 Ct(CP)	dCt ZFP541/Gapdh	ddCt	2^-(ddCt)	Average ddCT	STDEV ddCT			Sample Name	GAPDH Ct(CP)	ZFP541 Ct(CP)	dCt ZFP541/Gapdh	ddCt	2^-(ddCt)	Average ddCT	STDEV ddCT
femlae12.5	18.6	31.32	12.72	0	1	1.22235	0.461756			male12.5	19.73	33.13	13.4	0	1	0.936985	0.435879
femlae12.5	18.63	31.48	12.85	0.13	0.913831					male12.5	20.01	32.99	12.98	-0.42	1.33793
femlae12.5	19.15	31.06	11.91	-0.81	1.75321					male12.5	19.7	34.18	14.48	1.08	0.473029
female13.5	18.17	29.89	11.72	-1	2	3.12556	1.21142			male13.5	16.81	31.21	14.4	1	0.5	0.580639	0.198382
female13.5	18.53	29.68	11.15	-1.57	2.96905					male13.5	16.76	30.47	13.71	0.31	0.806642
female13.5	18.46	29.04	10.58	-2.14	4.40762					male13.5	16.77	31.37	14.6	1.2	0.435275
female14.5	18.73	27.78	9.05	-3.67	12.7286	21.8956	8.34188			male14.5	18.47	30.66	12.19	-1.21	2.31338	2.68311	0.320817
female14.5	18.93	27.07	8.14	-4.58	23.9176					male14.5	18.57	30.44	11.87	-1.53	2.88786
female14.5	18.81	26.67	7.86	-4.86	29.0406					male14.5	18.51	30.4	11.89	-1.51	2.8481
female15.5	18.63	27.83	9.2	-3.52	11.4716	17.6636	6.3991			male15.5	18.54	29.57	11.03	-2.37	5.16941	6.24085	0.946713
female15.5	18.84	27.45	8.61	-4.11	17.2677					male15.5	18.59	29.19	10.6	-2.8	6.9644
female15.5	18.93	27.05	8.12	-4.6	24.2515					male15.5	18.7	29.38	10.68	-2.72	6.58873
female16.5	16.92	24.09	7.17	-5.55	46.8507	69.1033	35.3766			male16.5	20.19	31.04	10.85	-2.55	5.85634	5.05994	0.708364
female16.5	16.69	23.75	7.06	-5.66	50.5626					male16.5	20.36	31.59	11.23	-2.17	4.50023
female16.5	17.37	23.31	5.94	-6.78	109.896					male16.5	20.29	31.42	11.13	-2.27	4.82323
female17.5	17.21	25.94	8.73	-3.99	15.8895	32.3284	24.2099			male17.5	21.17	33.27	12.1	-1.3	2.46229	2.79856	0.43838
female17.5	17.41	25.74	8.33	-4.39	20.9663					male17.5	21.08	33.08	12	-1.4	2.63902
female17.5	18.17	24.98	6.81	-5.91	60.1295					male17.5	21.17	32.85	11.68	-1.72	3.29436
female18.5	18.8	28.44	9.64	-3.08	8.45614	13.1755	7.91725			male18.5	18.87	30.19	11.32	-2.08	4.22807	3.95363	0.318092
female18.5	18.54	28.13	9.59	-3.13	8.75435					male18.5	18.59	30.14	11.55	-1.85	3.605
female18.5	19.38	27.62	8.24	-4.48	22.3159					male18.5	18.83	30.22	11.39	-2.01	4.02782

## Sheet: Fig 2c
		Zfp541 hetero vs KO Testis/body ratio
		ZFP541 (8W)	body weight(g)	testes weight(mg)	testes/body (mg/g)
		hetero	22.6	121.2	5.36283
		hetero	20.8	126.5	6.08173
		hetero	21.8	184.3	8.45413
		homo	23.1	60.6	2.62338
		homo	22.8	55.2	2.42105
		homo	26.2	66	2.51908
		homo	18.5	61	3.2973
		homo	22.6	76.7	3.39381
		ZFP541 (8W)	Mean	SD	n
		hetero	6.6329	1.61767	3
		homo	2.85092	0.458436	5

## Sheet: Fig3a
		Meiotic prophase count
			Leptotene	Zygotene	Pachytene	Diplotene	Pachytene(telo-asynapsis)	Metaphase	total
		Zfp541 +/-	34	118	580	172	0	7	911
		Zfp541 KO	53	262	953	0	69	0	1337
			Leptotene	Zygotene	Pachytene	Diplotene	Pachytene(telo-asynapsis)	Metaphase
		Zfp541 +/-	3.76106	13.0531	64.1593	19.0265	0	0.774336
		Zfp541 KO	3.9641	19.5961	71.279	0	5.16081	0

## Sheet: Fig3b
	Immuno -FISH analysis of XY pairing
		Zfp541+/-	Zfp541KO	total
	Normal	52	49	101
	unpaired	0	1	1
	total	52	50	204

## Sheet: Fig3c
	H1t + tubules/total tubules
		Zfp541	Total	H1t positive	SYCP3negative	H1tpositive%	SYCP3neg%			H1t positive average (%)	STD
	3W	hetero(Z16F4-50)	176	158	0	89.7727	0		3W Hetero	90.8941	4.81895
		hetero(Z16F4-53)	98	85	0	86.7347	0		3W KO	92.2853	5.44747
		hetero(Z16F4-73)	183	176	0	96.1749	0		8W Hetetro	100	0
		homo(Z16F4-52)	117	101	0	86.3248	0		8W KO	99.1379	1.21915
		homo(Z16F4-74)	167	162	0	97.006	0
		homo(Z16F4-88)	139	130	0	93.5252	0
	8W	hetero(Z16F4-23)	173	173	0	100	0
		hetero(Z16F4-26)	169	169	0	100	0
		hetero(Z16F4-39)	168	168	0	100	0
		homo(Z16F2-2)	58	57	0	98.2759	0
		homo(Z16F4-40)	205	205	0	100	0
		homo(Z16F4-27)	222	216	0	97.2973	0
		homo(Z16F4-22)	175	173	0	98.8571	0

## Sheet: Fig3d
	MLH1 foci
	Zfp541 hetero (n=23)	Zfp541 KO (n=34)
	22	19
	19	3
	21	3
	19	16
	20	14
	20	15
	21	14
	19	20
	18	19
	19	22
	18	4
	19	22
	19	19
	19	19
	20	23
	17	21
	20	2
	17	1
	20	1
	21	16
	23	21
	18	19
	23	20
		19
		19
		19
		22
		22
		19
		18
		19
		20
		18
		17

## Sheet: Fig3e
Meta I + tubules/total tubules
	total tubule	metaI positive tubule	metaI+/total	%
Zfp541 hetero-23	184	22	0.119565	11.9565
Zfp541 hetero-26	203	12	0.0591133	5.91133
Zfp541 hetero-39	182	20	0.10989	10.989
Zfp541 KO-40	213	0	0	0
Zfp541 KO-27	224	0	0	0
Zfp541 KO-22	166	0	0	0

## Sheet: Fig3f
	TUNEL + tubules/total tubules
	Zfp541	Genotype	Total	TUNEL	TUNEL+%	Average	STD
	hetero	Zfp541 hetero-23	178	13	7.30337
		Zfp541 hetero-26	161	9	5.59006
		Zfp541 hetero-39	160	6	3.75	5.54781	1.77706
	KO	Zfp541 KO-22	169	94	55.6213
		Zfp541 KO-27	218	74	33.945
		Zfp541 KO-88	215	105	48.8372	46.1345	11.088

## Sheet: Fig5d
Kctd19 hetero vs KO Testis/body ratio
		Kctd19 (8W)	body weight(g)	testes weight(mg)	testes/body (mg/g)
		hetero	19.8	182.9	9.23737
		hetero	20.1	148.9	7.40796
		hetero	23.4	141.3	6.03846
		homo	20.2	66.1	3.27228
		homo	24.1	80.5	3.34025
		homo	20.2	58	2.87129
		Kctd19 (8W)	Mean	SD	n
		hetero	7.56127	0.926622	3
		homo	3.16127	0.146314	3

[truncated: 7 more sheets: Fig6a, Fig6b, Fig6c, Fig6e, Fig6f, Fig6g, Fig S9f]
